# Supplementary material for: ﻿Revision of the “ Chloritisdelibrata (Benson, 1836)” group (Gastropoda, Stylommatophora, Camaenidae)
Source: Zookeys. 2022 Feb 15;1086:1–31. doi: 10.3897/zookeys.1086.77180 (PMC8863764; doi:10.3897/zookeys.1086.77180)
Supplement: XML Treatment for Bouchetcamaena foveata [file zookeys.1086.77180-treatment3.xml]

<!DOCTYPE tp:taxon-treatment
  PUBLIC "-//TaxonX//DTD Taxonomic Treatment Publishing DTD v0 20100105//EN" "tax-treatment-NSO.dtd">
<tp:taxon-treatment xmlns:tp="http://www.plazi.org/taxpub"><tp:treatment-meta><kwd-group><label>Taxon classification</label><kwd>
                <named-content content-type="kingdom">Animalia</named-content>
              </kwd><kwd>
                <named-content content-type="order">Stylommatophora</named-content>
              </kwd><kwd>
                <named-content content-type="family">Camaenidae</named-content>
              </kwd></kwd-group><mixed-citation publication-type="journal"><person-group><name><surname>Páll-Gergely</surname><given-names>Barna</given-names></name><name><surname>Ablett</surname><given-names>Jonathan D.</given-names></name><name><surname>Szabó</surname><given-names>Márton</given-names></name><name><surname>Neubert</surname><given-names>Eike</given-names></name></person-group><article-title>﻿Revision of the “ <italic><tp:taxon-name><tp:taxon-name-part taxon-name-part-type="genus" reg="Chloritis">Chloritis</tp:taxon-name-part><tp:taxon-name-part taxon-name-part-type="species" reg="delibrata">delibrata</tp:taxon-name-part></tp:taxon-name></italic> (Benson, 1836)” group (<tp:taxon-name><tp:taxon-name-part taxon-name-part-type="class">Gastropoda</tp:taxon-name-part></tp:taxon-name>, <tp:taxon-name><tp:taxon-name-part taxon-name-part-type="order">Stylommatophora</tp:taxon-name-part></tp:taxon-name>, <tp:taxon-name><tp:taxon-name-part taxon-name-part-type="family">Camaenidae</tp:taxon-name-part></tp:taxon-name>)</article-title><source>Zookeys</source><day>15</day><month>02</month><year>2022</year><volume>1086</volume><fpage>1</fpage><lpage>31</lpage><pub-id pub-id-type="doi">10.3897/zookeys.1086.77180</pub-id></mixed-citation></tp:treatment-meta><tp:nomenclature><label>﻿</label><tp:taxon-name>
              <object-id xmlns:xlink="http://www.w3.org/1999/xlink" content-type="arpha" xlink:type="simple">48269C97-A724-5E4B-B9D3-9E1093D8577E</object-id>
              <tp:taxon-name-part taxon-name-part-type="genus" reg="Bouchetcamaena">Bouchetcamaena</tp:taxon-name-part>
              <tp:taxon-name-part taxon-name-part-type="species" reg="foveata">foveata</tp:taxon-name-part>
              <object-id xmlns:xlink="http://www.w3.org/1999/xlink" content-type="zoobank" xlink:type="simple">http://zoobank.org/768A3926-C993-458D-8D27-CC787DCE6633</object-id>
            </tp:taxon-name><tp:taxon-authority>Páll-Gergely</tp:taxon-authority><tp:taxon-status xmlns:xlink="http://www.w3.org/1999/xlink" xlink:type="simple">sp. nov.</tp:taxon-status><xref ref-type="fig" rid="F11">Figure 11</xref></tp:nomenclature><tp:treatment-sec sec-type="type material" id="SECID0EZEBG"><title>Type material.</title><p><bold><italic>Holotype</italic></bold>: Khasia Hills [Meghalaya, India], 183, Assam, coll. Godwin-Austen, <abbrev xmlns:xlink="http://www.w3.org/1999/xlink" xlink:title="when citing lots deposited in the NHM" id="ABBRID0EEFBG" xlink:type="simple">NHMUK</abbrev> 20191130/2 (D: 20.5 mm, 9.1 mm, mixed lot with <italic><tp:taxon-name><tp:taxon-name-part taxon-name-part-type="genus" reg="Bouchetcamaena">B.</tp:taxon-name-part><tp:taxon-name-part taxon-name-part-type="species" reg="fasciatus">fasciatus</tp:taxon-name-part></tp:taxon-name></italic>: <abbrev xmlns:xlink="http://www.w3.org/1999/xlink" xlink:title="when citing lots deposited in the NHM" id="ABBRID0ETFBG" xlink:type="simple">NHMUK</abbrev> 20191130/1).</p><p><bold><italic>Paratypes</italic></bold>: Assam, coll. C. Bosch ex coll. H. Rolle, <named-content xmlns:xlink="http://www.w3.org/1999/xlink" content-type="dwc:institutional_code" xlink:type="simple">SMF</named-content> 297336 (2 paratypes, labelled as <italic><tp:taxon-name><tp:taxon-name-part taxon-name-part-type="genus" reg="Bouchetcamaena"/><tp:taxon-name-part taxon-name-part-type="species" reg="delibrata">delibrata</tp:taxon-name-part></tp:taxon-name></italic><tp:taxon-name><tp:taxon-name-part taxon-name-part-type="genus" reg="Bouchetcamaena"/><tp:taxon-name-part taxon-name-part-type="species" reg="delibrata"/><tp:taxon-name-part taxon-name-part-type="infraspecific-rank">f.</tp:taxon-name-part><tp:taxon-name-part taxon-name-part-type="form" reg="major">major</tp:taxon-name-part></tp:taxon-name>); Assam: Chenapoongu, coll. Jetschin ex coll. Gude 1900, <named-content xmlns:xlink="http://www.w3.org/1999/xlink" content-type="dwc:institutional_code" xlink:type="simple">SMF</named-content> 91157 (2 paratypes); Assam: Khasia Hills, coll. C. Bosch ex coll. H. Rolle ex coll. Schlüter, <named-content xmlns:xlink="http://www.w3.org/1999/xlink" content-type="dwc:institutional_code" xlink:type="simple">SMF</named-content> 297335 (2 paratypes); (1) Khasi Hills, Assam, (2) Burma, A.S. Kennard coll., Acc. No. 1824, <abbrev xmlns:xlink="http://www.w3.org/1999/xlink" xlink:title="when citing lots deposited in the NHM" id="ABBRID0EPHBG" xlink:type="simple">NHMUK</abbrev> 20191136/2 (2 paratypes, mixed lot with <italic><tp:taxon-name><tp:taxon-name-part taxon-name-part-type="genus" reg="Bouchetcamaena">B.</tp:taxon-name-part><tp:taxon-name-part taxon-name-part-type="species" reg="procumbens">procumbens</tp:taxon-name-part></tp:taxon-name></italic>: <abbrev xmlns:xlink="http://www.w3.org/1999/xlink" xlink:title="when citing lots deposited in the NHM" id="ABBRID0E5HBG" xlink:type="simple">NHMUK</abbrev> 20191136/1, the Khasi Hills probably refers to <italic><tp:taxon-name><tp:taxon-name-part taxon-name-part-type="genus" reg="Bouchetcamaena"/><tp:taxon-name-part taxon-name-part-type="species" reg="foveata">foveata</tp:taxon-name-part></tp:taxon-name></italic>, whereas Burma refers to <italic><tp:taxon-name><tp:taxon-name-part taxon-name-part-type="genus" reg="Bouchetcamaena"/><tp:taxon-name-part taxon-name-part-type="species" reg="procumbens">procumbens</tp:taxon-name-part></tp:taxon-name></italic>); India, <abbrev xmlns:xlink="http://www.w3.org/1999/xlink" xlink:title="when citing lots deposited in the NHM" id="ABBRID0EWIBG" xlink:type="simple">NHMUK</abbrev> 1871.9.23.99/2 (1 paratype, mixed lot with <italic><tp:taxon-name><tp:taxon-name-part taxon-name-part-type="genus" reg="Bouchetcamaena">B.</tp:taxon-name-part><tp:taxon-name-part taxon-name-part-type="species" reg="delibrata">delibrata</tp:taxon-name-part></tp:taxon-name></italic>: <abbrev xmlns:xlink="http://www.w3.org/1999/xlink" xlink:title="when citing lots deposited in the NHM" id="ABBRID0EFJBG" xlink:type="simple">NHMUK</abbrev> 1871.9.23.99/1); India, Laity (?) valley, H.F./W.T. Blanford coll., acc. 1944, <abbrev xmlns:xlink="http://www.w3.org/1999/xlink" xlink:title="when citing lots deposited in the NHM" id="ABBRID0EJJBG" xlink:type="simple">NHMUK</abbrev> 20191135 (2 paratypes); Khasi Hills, blue label, 13/II/00, <abbrev xmlns:xlink="http://www.w3.org/1999/xlink" xlink:title="when citing lots deposited in the NHM" id="ABBRID0ENJBG" xlink:type="simple">NHMUK</abbrev> 20191140 (2 paratypes, shells corroded by Byrne’s disease); Khasi Hills, <abbrev xmlns:xlink="http://www.w3.org/1999/xlink" xlink:title="when citing lots deposited in the NHM" id="ABBRID0ERJBG" xlink:type="simple">NHMUK</abbrev> 1920.1.28.12-13/2 (1 paratype, mixed lot with <italic><tp:taxon-name><tp:taxon-name-part taxon-name-part-type="genus" reg="Bouchetcamaena">B.</tp:taxon-name-part><tp:taxon-name-part taxon-name-part-type="species" reg="delibrata">delibrata</tp:taxon-name-part></tp:taxon-name></italic>: <abbrev xmlns:xlink="http://www.w3.org/1999/xlink" xlink:title="when citing lots deposited in the NHM" id="ABBRID0EAKBG" xlink:type="simple">NHMUK</abbrev> 1920.1.28.12–13/1); Nemotha, blue label, 7/3/91, <abbrev xmlns:xlink="http://www.w3.org/1999/xlink" xlink:title="when citing lots deposited in the NHM" id="ABBRID0EEKBG" xlink:type="simple">NHMUK</abbrev> 20191139 (2 paratypes).</p></tp:treatment-sec><tp:treatment-sec sec-type="diagnosis" id="SECID0EIKBG"><title>Diagnosis.</title><p>Shell relatively large, fragile, thin-walled, dorsal side flat or even slightly sunken, colour light yellow to whitish, with a faint peripheral band; hair scars represented as elevated knobs (like strawberry seeds), or even hair scars represented as truncated hairs or short, slender, pointed hairs; aperture oval, umbilicus relatively narrow.</p><fig id="F11" position="float" orientation="portrait"><object-id xmlns:xlink="http://www.w3.org/1999/xlink" content-type="doi" xlink:type="simple">10.3897/zookeys.1086.77180.figure11</object-id><object-id xmlns:xlink="http://www.w3.org/1999/xlink" content-type="arpha" xlink:type="simple">C86A56B0-5F29-5B69-89F4-FDF099199259</object-id><label>Figure 11.</label><caption><p><italic><tp:taxon-name><tp:taxon-name-part taxon-name-part-type="genus" reg="Bouchetcamaena">Bouchetcamaena</tp:taxon-name-part><tp:taxon-name-part taxon-name-part-type="species" reg="foveata">foveata</tp:taxon-name-part></tp:taxon-name></italic> Páll-Gergely sp. nov., holotype (<abbrev xmlns:xlink="http://www.w3.org/1999/xlink" xlink:title="when citing lots deposited in the NHM" id="ABBRID0EALBG" xlink:type="simple">NHMUK</abbrev> 20191130/2). For positions of close-up images see Fig. <xref ref-type="fig" rid="F6">6</xref> (F = <abbrev xmlns:xlink="http://www.w3.org/1999/xlink" xlink:title="middle of dorsal side" id="ABBRID0EILBG" xlink:type="simple">DM</abbrev>, G = <abbrev xmlns:xlink="http://www.w3.org/1999/xlink" xlink:title="callus" id="ABBRID0EMLBG" xlink:type="simple">CA</abbrev>, H: <abbrev xmlns:xlink="http://www.w3.org/1999/xlink" xlink:title="last whorl" id="ABBRID0EQLBG" xlink:type="simple">LV</abbrev>, I: <abbrev xmlns:xlink="http://www.w3.org/1999/xlink" xlink:title="protoconch" id="ABBRID0EULBG" xlink:type="simple">PC</abbrev>).</p></caption><graphic xmlns:xlink="http://www.w3.org/1999/xlink" xlink:href="zookeys-1086-001-g011.jpg" position="float" orientation="portrait" xlink:type="simple" id="oo_646365.jpg"><uri content-type="original_file" xlink:type="simple">https://binary.pensoft.net/fig/646365</uri></graphic></fig></tp:treatment-sec><tp:treatment-sec sec-type="description" id="SECID0E4LBG"><title>Description.</title><p>Shell medium-sized to large, thin-walled; dorsal side flat or even sunken; basic colour light yellowish to whitish, a peripheral band of various thickness present in all specimens, running around the shoulder or the body whorl; protoconch consisting of 1.50–1.75 whorls, finely wrinkled and covered by widely-spaced hair scars reminiscent of strawberry seeds; entire shell consisting of slightly less or more than 3.75–4 whorls, separated by a relatively deep suture; teleoconch very finely and irregularly wrinkled; hair scars (reminiscent of strawberry seeds) widely-spaced, clearly visible on the entire teleoconch; occasionally (near suture, behind expanded peristome, inside umbilicus, etc.) short, slender, pointed hairs remaining; hairs inside umbilicus denser than elsewhere on the teleoconch; aperture oval/subrectangular; peristome strongly expanded and slightly reflected, especially in direction of umbilicus; palatal part with thin, whitish, semi-transparent layer, which allows hair scars of penultimate whorl to be seen; umbilicus open, normally wide, funnel-shaped, peri-umbilical keel blunt.</p></tp:treatment-sec><tp:treatment-sec sec-type="description" id="SECID0ECMBG"><title>Measurements.</title><p>D = 20.3–20.5 mm, H = 9.1–10.5 mm (n = 3).</p></tp:treatment-sec><tp:treatment-sec sec-type="Differential diagnosis" id="SECID0EHMBG"><title>Differential diagnosis.</title><p>This new species differs from that which is the most similar, <italic><tp:taxon-name><tp:taxon-name-part taxon-name-part-type="genus" reg="Bouchetcamaena">B.</tp:taxon-name-part><tp:taxon-name-part taxon-name-part-type="species" reg="delibrata">delibrata</tp:taxon-name-part></tp:taxon-name></italic>, in having a flatter dorsal side, glossier shell, and deep hair scars on the entire surface. The hair scars of <italic><tp:taxon-name><tp:taxon-name-part taxon-name-part-type="genus" reg="Bouchetcamaena">B.</tp:taxon-name-part><tp:taxon-name-part taxon-name-part-type="species" reg="subdelibrata">subdelibrata</tp:taxon-name-part></tp:taxon-name></italic> sp. nov. are much finer and denser on the entire shell surface.</p></tp:treatment-sec><tp:treatment-sec sec-type="etymology" id="SECID0EDNBG"><title>Etymology.</title><p>The new species is named after its conspicuously pitted (= <italic>foveatus</italic> in Latin) surface.</p></tp:treatment-sec><tp:treatment-sec sec-type="distribution" id="SECID0ELNBG"><title>Distribution.</title><p>All samples with relatively precise localities were collected in the Khasi Hills.</p></tp:treatment-sec><tp:treatment-sec><!--Section generated to contain objects referenced in tp:taxon-treatment.--><fig id="F6" position="float" orientation="portrait"><object-id xmlns:xlink="http://www.w3.org/1999/xlink" content-type="doi" xlink:type="simple">10.3897/zookeys.1086.77180.figure6</object-id><object-id xmlns:xlink="http://www.w3.org/1999/xlink" content-type="arpha" xlink:type="simple">D36B5FAF-39C2-5F45-BA22-80372D7066E3</object-id><label>Figure 6.</label><caption><p>Positions of close-up images. Abbreviations: <abbrev xmlns:xlink="http://www.w3.org/1999/xlink" xlink:title="callus" id="ABBRID0ESLAG" xlink:type="simple">CA</abbrev>: callus; <abbrev xmlns:xlink="http://www.w3.org/1999/xlink" xlink:title="middle of dorsal side" id="ABBRID0EWLAG" xlink:type="simple">DM</abbrev>: middle of dorsal side; <abbrev xmlns:xlink="http://www.w3.org/1999/xlink" xlink:title="last whorl" id="ABBRID0E1LAG" xlink:type="simple">LV</abbrev>: last whorl; <abbrev xmlns:xlink="http://www.w3.org/1999/xlink" xlink:title="protoconch" id="ABBRID0E5LAG" xlink:type="simple">PC</abbrev>: protoconch. Not to scale.</p></caption><graphic xmlns:xlink="http://www.w3.org/1999/xlink" xlink:href="zookeys-1086-001-g006.jpg" position="float" orientation="portrait" xlink:type="simple" id="oo_646360.jpg"><uri content-type="original_file" xlink:type="simple">https://binary.pensoft.net/fig/646360</uri></graphic></fig></tp:treatment-sec></tp:taxon-treatment>
