# Supplementary material for: ﻿Revision of the “ Chloritisdelibrata (Benson, 1836)” group (Gastropoda, Stylommatophora, Camaenidae)
Source: Zookeys. 2022 Feb 15;1086:1–31. doi: 10.3897/zookeys.1086.77180 (PMC8863764; doi:10.3897/zookeys.1086.77180)
Supplement: XML Treatment for Bouchetcamaena fusca [file zookeys.1086.77180-treatment4.xml]

<!DOCTYPE tp:taxon-treatment
  PUBLIC "-//TaxonX//DTD Taxonomic Treatment Publishing DTD v0 20100105//EN" "tax-treatment-NSO.dtd">
<tp:taxon-treatment xmlns:tp="http://www.plazi.org/taxpub"><tp:treatment-meta><kwd-group><label>Taxon classification</label><kwd>
                <named-content content-type="kingdom">Animalia</named-content>
              </kwd><kwd>
                <named-content content-type="order">Stylommatophora</named-content>
              </kwd><kwd>
                <named-content content-type="family">Camaenidae</named-content>
              </kwd></kwd-group><mixed-citation publication-type="journal"><person-group><name><surname>Páll-Gergely</surname><given-names>Barna</given-names></name><name><surname>Ablett</surname><given-names>Jonathan D.</given-names></name><name><surname>Szabó</surname><given-names>Márton</given-names></name><name><surname>Neubert</surname><given-names>Eike</given-names></name></person-group><article-title>﻿Revision of the “ <italic><tp:taxon-name><tp:taxon-name-part taxon-name-part-type="genus" reg="Chloritis">Chloritis</tp:taxon-name-part><tp:taxon-name-part taxon-name-part-type="species" reg="delibrata">delibrata</tp:taxon-name-part></tp:taxon-name></italic> (Benson, 1836)” group (<tp:taxon-name><tp:taxon-name-part taxon-name-part-type="class">Gastropoda</tp:taxon-name-part></tp:taxon-name>, <tp:taxon-name><tp:taxon-name-part taxon-name-part-type="order">Stylommatophora</tp:taxon-name-part></tp:taxon-name>, <tp:taxon-name><tp:taxon-name-part taxon-name-part-type="family">Camaenidae</tp:taxon-name-part></tp:taxon-name>)</article-title><source>Zookeys</source><day>15</day><month>02</month><year>2022</year><volume>1086</volume><fpage>1</fpage><lpage>31</lpage><pub-id pub-id-type="doi">10.3897/zookeys.1086.77180</pub-id></mixed-citation></tp:treatment-meta><tp:nomenclature><label>﻿</label><tp:taxon-name>
              <object-id xmlns:xlink="http://www.w3.org/1999/xlink" content-type="arpha" xlink:type="simple">0CE5D6A5-99C4-5004-ADB7-879A36D61408</object-id>
              <tp:taxon-name-part taxon-name-part-type="genus" reg="Bouchetcamaena">Bouchetcamaena</tp:taxon-name-part>
              <tp:taxon-name-part taxon-name-part-type="species" reg="fusca">fusca</tp:taxon-name-part>
              <object-id xmlns:xlink="http://www.w3.org/1999/xlink" content-type="zoobank" xlink:type="simple">http://zoobank.org/75255BD2-CBD1-4BA5-B0C0-82DD4E88F5CE</object-id>
            </tp:taxon-name><tp:taxon-authority>Páll-Gergely</tp:taxon-authority><tp:taxon-status xmlns:xlink="http://www.w3.org/1999/xlink" xlink:type="simple">sp. nov.</tp:taxon-status><xref ref-type="fig" rid="F12">Figure 12</xref></tp:nomenclature><tp:treatment-sec sec-type="type material" id="SECID0E5OBG"><title>Type material.</title><p><bold><italic>Holotype</italic></bold>: Munipur [India, Manipur], coll. Godwin-Austen, <abbrev xmlns:xlink="http://www.w3.org/1999/xlink" xlink:title="when citing lots deposited in the NHM" id="ABBRID0EJPBG" xlink:type="simple">NHMUK</abbrev> 1903.7.1.391/2 (D: 16.8 mm, H: 8 mm, mixed lot with <italic><tp:taxon-name><tp:taxon-name-part taxon-name-part-type="genus" reg="Bouchetcamaena">B.</tp:taxon-name-part><tp:taxon-name-part taxon-name-part-type="species" reg="delibrata">delibrata</tp:taxon-name-part></tp:taxon-name></italic>, <abbrev xmlns:xlink="http://www.w3.org/1999/xlink" xlink:title="when citing lots deposited in the NHM" id="ABBRID0EYPBG" xlink:type="simple">NHMUK</abbrev> 1903.7.1.391/1).</p><p><bold><italic>Paratypes</italic></bold>: same data as holotype, <abbrev xmlns:xlink="http://www.w3.org/1999/xlink" xlink:title="when citing lots deposited in the NHM" id="ABBRID0EDQBG" xlink:type="simple">NHMUK</abbrev> 1903.7.1.391/3 (1 shell: paratype); Gaziphima, Naga Hills, Munipur frontier line, coll. Godwin-Austen, <abbrev xmlns:xlink="http://www.w3.org/1999/xlink" xlink:title="when citing lots deposited in the NHM" id="ABBRID0EHQBG" xlink:type="simple">NHMUK</abbrev> 1903.7.1.385 (2 paratypes); Khasi Hills, coll. Godwin-Austen, no. 183, <abbrev xmlns:xlink="http://www.w3.org/1999/xlink" xlink:title="when citing lots deposited in the NHM" id="ABBRID0ELQBG" xlink:type="simple">NHMUK</abbrev> 1903.7.1.381a/2 (1 shell, mixed lot with <italic><tp:taxon-name><tp:taxon-name-part taxon-name-part-type="genus" reg="Bouchetcamaena">B.</tp:taxon-name-part><tp:taxon-name-part taxon-name-part-type="species" reg="delibrata">delibrata</tp:taxon-name-part></tp:taxon-name></italic>, <abbrev xmlns:xlink="http://www.w3.org/1999/xlink" xlink:title="when citing lots deposited in the NHM" id="ABBRID0E1QBG" xlink:type="simple">NHMUK</abbrev> 1903.7.1.381a/1); Manipur, coll. Godwin-Austen, <abbrev xmlns:xlink="http://www.w3.org/1999/xlink" xlink:title="when citing lots deposited in the NHM" id="ABBRID0E5QBG" xlink:type="simple">NHMUK</abbrev> 20191134 (1 shell).</p></tp:treatment-sec><tp:treatment-sec sec-type="diagnosis" id="SECID0ECRBG"><title>Diagnosis.</title><p>Shell small to medium-sized, with flat dorsal side or very slightly elevated spire; thick, brown, matt periostracum makes hair scars practically invisible, aperture oval.</p></tp:treatment-sec><tp:treatment-sec sec-type="description" id="SECID0EHRBG"><title>Description.</title><p>Shell small to medium-sized; depressed-globular, dorsal side flat or spire very slightly elevated; body whorl slightly or relatively strongly but bluntly shouldered; colour brownish due to thick, matt periostracum; protoconch consists of 1.5 whorls, finely wrinkled, with short hairs near suture; in some specimens wrinkles only visible in the middle of whorls, whereas in others hair scars (pits) are also discernible; entire shell consisting of 3.75–4 whorls, suture moderately deep; short hairs visible in the suture and inside umbilicus; hair scars practically invisible due to thick periostracum; in one paratype (<abbrev xmlns:xlink="http://www.w3.org/1999/xlink" xlink:title="when citing lots deposited in the NHM" id="ABBRID0ENRBG" xlink:type="simple">NHMUK</abbrev> 1903.7.1.391) periostracum of lighter colour around each hair scar on the ventral side, making the density of scars visible; very few hair scars visible at the parietal callus, but to a much lesser degree than in other species; aperture oval/subrectangular; peristome expanded and slightly reflected in direction of umbilicus; palatal part with a very thin, whitish, semi-transparent layer; hair scars not visible beneath parietal callus; umbilicus open, relatively narrow, peri-umbilical keel only very slightly indicated.</p><fig id="F12" position="float" orientation="portrait"><object-id xmlns:xlink="http://www.w3.org/1999/xlink" content-type="doi" xlink:type="simple">10.3897/zookeys.1086.77180.figure12</object-id><object-id xmlns:xlink="http://www.w3.org/1999/xlink" content-type="arpha" xlink:type="simple">12006FA3-4E80-56F6-B066-581071E35CDF</object-id><label>Figure 12.</label><caption><p><italic><tp:taxon-name><tp:taxon-name-part taxon-name-part-type="genus" reg="Bouchetcamaena">Bouchetcamaena</tp:taxon-name-part><tp:taxon-name-part taxon-name-part-type="species" reg="fusca">fusca</tp:taxon-name-part></tp:taxon-name></italic> Páll-Gergely sp. nov., holotype (<abbrev xmlns:xlink="http://www.w3.org/1999/xlink" xlink:title="when citing lots deposited in the NHM" id="ABBRID0EESBG" xlink:type="simple">NHMUK</abbrev> 1903.7.1.391/2). For positions of close-up images see Fig. <xref ref-type="fig" rid="F6">6</xref> (F = <abbrev xmlns:xlink="http://www.w3.org/1999/xlink" xlink:title="middle of dorsal side" id="ABBRID0EMSBG" xlink:type="simple">DM</abbrev>, G = <abbrev xmlns:xlink="http://www.w3.org/1999/xlink" xlink:title="callus" id="ABBRID0EQSBG" xlink:type="simple">CA</abbrev>, H: <abbrev xmlns:xlink="http://www.w3.org/1999/xlink" xlink:title="last whorl" id="ABBRID0EUSBG" xlink:type="simple">LV</abbrev>, I: <abbrev xmlns:xlink="http://www.w3.org/1999/xlink" xlink:title="protoconch" id="ABBRID0EYSBG" xlink:type="simple">PC</abbrev>).</p></caption><graphic xmlns:xlink="http://www.w3.org/1999/xlink" xlink:href="zookeys-1086-001-g012.jpg" position="float" orientation="portrait" xlink:type="simple" id="oo_646366.jpg"><uri content-type="original_file" xlink:type="simple">https://binary.pensoft.net/fig/646366</uri></graphic></fig></tp:treatment-sec><tp:treatment-sec sec-type="description" id="SECID0EBTBG"><title>Measurements.</title><p>D = 15.3–18.7 mm, H = 7.8–8.8 mm (n = 5).</p></tp:treatment-sec><tp:treatment-sec sec-type="Differential diagnosis" id="SECID0EGTBG"><title>Differential diagnosis.</title><p><italic><tp:taxon-name><tp:taxon-name-part taxon-name-part-type="genus" reg="Bouchetcamaena">Bouchetcamaena</tp:taxon-name-part><tp:taxon-name-part taxon-name-part-type="species" reg="raripila">raripila</tp:taxon-name-part></tp:taxon-name></italic> sp. nov. is most similar to <italic><tp:taxon-name><tp:taxon-name-part taxon-name-part-type="genus" reg="Bouchetcamaena">B.</tp:taxon-name-part><tp:taxon-name-part taxon-name-part-type="species" reg="fusca">fusca</tp:taxon-name-part></tp:taxon-name></italic> sp. nov. in having a relatively small shell, narrow umbilicus and brown periostracum, but it differs in the strong, sparsely standing hair scars. All other <italic><tp:taxon-name><tp:taxon-name-part taxon-name-part-type="genus" reg="Bouchetcamaena">Bouchetcamaena</tp:taxon-name-part></tp:taxon-name></italic> species have larger, lighter-coloured shells and a wider umbilicus.</p></tp:treatment-sec><tp:treatment-sec sec-type="etymology" id="SECID0EJUBG"><title>Etymology.</title><p>The new species is named after its dark (<italic>fuscus</italic> in Latin) periostracum.</p></tp:treatment-sec><tp:treatment-sec sec-type="distribution" id="SECID0ERUBG"><title>Distribution.</title><p>Seems to be restricted to Manipur, the Khasi and the Naga Hills (India).</p></tp:treatment-sec><tp:treatment-sec><!--Section generated to contain objects referenced in tp:taxon-treatment.--><fig id="F6" position="float" orientation="portrait"><object-id xmlns:xlink="http://www.w3.org/1999/xlink" content-type="doi" xlink:type="simple">10.3897/zookeys.1086.77180.figure6</object-id><object-id xmlns:xlink="http://www.w3.org/1999/xlink" content-type="arpha" xlink:type="simple">D36B5FAF-39C2-5F45-BA22-80372D7066E3</object-id><label>Figure 6.</label><caption><p>Positions of close-up images. Abbreviations: <abbrev xmlns:xlink="http://www.w3.org/1999/xlink" xlink:title="callus" id="ABBRID0ESLAG" xlink:type="simple">CA</abbrev>: callus; <abbrev xmlns:xlink="http://www.w3.org/1999/xlink" xlink:title="middle of dorsal side" id="ABBRID0EWLAG" xlink:type="simple">DM</abbrev>: middle of dorsal side; <abbrev xmlns:xlink="http://www.w3.org/1999/xlink" xlink:title="last whorl" id="ABBRID0E1LAG" xlink:type="simple">LV</abbrev>: last whorl; <abbrev xmlns:xlink="http://www.w3.org/1999/xlink" xlink:title="protoconch" id="ABBRID0E5LAG" xlink:type="simple">PC</abbrev>: protoconch. Not to scale.</p></caption><graphic xmlns:xlink="http://www.w3.org/1999/xlink" xlink:href="zookeys-1086-001-g006.jpg" position="float" orientation="portrait" xlink:type="simple" id="oo_646360.jpg"><uri content-type="original_file" xlink:type="simple">https://binary.pensoft.net/fig/646360</uri></graphic></fig></tp:treatment-sec></tp:taxon-treatment>
