# Supplementary material for: ﻿Revision of the “ Chloritisdelibrata (Benson, 1836)” group (Gastropoda, Stylommatophora, Camaenidae)
Source: Zookeys. 2022 Feb 15;1086:1–31. doi: 10.3897/zookeys.1086.77180 (PMC8863764; doi:10.3897/zookeys.1086.77180)
Supplement: XML Treatment for Bouchetcamaena platytropis [file zookeys.1086.77180-treatment6.xml]

<!DOCTYPE tp:taxon-treatment
  PUBLIC "-//TaxonX//DTD Taxonomic Treatment Publishing DTD v0 20100105//EN" "tax-treatment-NSO.dtd">
<tp:taxon-treatment xmlns:tp="http://www.plazi.org/taxpub"><tp:treatment-meta><kwd-group><label>Taxon classification</label><kwd>
                <named-content content-type="kingdom">Animalia</named-content>
              </kwd><kwd>
                <named-content content-type="order">Stylommatophora</named-content>
              </kwd><kwd>
                <named-content content-type="family">Camaenidae</named-content>
              </kwd></kwd-group><mixed-citation publication-type="journal"><person-group><name><surname>Páll-Gergely</surname><given-names>Barna</given-names></name><name><surname>Ablett</surname><given-names>Jonathan D.</given-names></name><name><surname>Szabó</surname><given-names>Márton</given-names></name><name><surname>Neubert</surname><given-names>Eike</given-names></name></person-group><article-title>﻿Revision of the “ <italic><tp:taxon-name><tp:taxon-name-part taxon-name-part-type="genus" reg="Chloritis">Chloritis</tp:taxon-name-part><tp:taxon-name-part taxon-name-part-type="species" reg="delibrata">delibrata</tp:taxon-name-part></tp:taxon-name></italic> (Benson, 1836)” group (<tp:taxon-name><tp:taxon-name-part taxon-name-part-type="class">Gastropoda</tp:taxon-name-part></tp:taxon-name>, <tp:taxon-name><tp:taxon-name-part taxon-name-part-type="order">Stylommatophora</tp:taxon-name-part></tp:taxon-name>, <tp:taxon-name><tp:taxon-name-part taxon-name-part-type="family">Camaenidae</tp:taxon-name-part></tp:taxon-name>)</article-title><source>Zookeys</source><day>15</day><month>02</month><year>2022</year><volume>1086</volume><fpage>1</fpage><lpage>31</lpage><pub-id pub-id-type="doi">10.3897/zookeys.1086.77180</pub-id></mixed-citation></tp:treatment-meta><tp:nomenclature><label>﻿</label><tp:taxon-name>
              <object-id xmlns:xlink="http://www.w3.org/1999/xlink" content-type="arpha" xlink:type="simple">E31DF58F-032D-5606-BEE0-D71033F3C7BE</object-id>
              <tp:taxon-name-part taxon-name-part-type="genus" reg="Bouchetcamaena">Bouchetcamaena</tp:taxon-name-part>
              <tp:taxon-name-part taxon-name-part-type="species" reg="platytropis">platytropis</tp:taxon-name-part>
            </tp:taxon-name><tp:taxon-authority>(Möllendorff, 1894)</tp:taxon-authority><tp:taxon-status xmlns:xlink="http://www.w3.org/1999/xlink" xlink:type="simple">comb. nov.</tp:taxon-status><xref ref-type="fig" rid="F2">Figures 2</xref><xref ref-type="fig" rid="F3">, 3</xref><xref ref-type="fig" rid="F4">, 4</xref><tp:nomenclature-citation-list><tp:nomenclature-citation><tp:taxon-name>
                  <tp:taxon-name-part taxon-name-part-type="genus" reg="Chloritis">Chloritis</tp:taxon-name-part>
                  <tp:taxon-name-part taxon-name-part-type="species" reg="platytropis">platytropis</tp:taxon-name-part>
                </tp:taxon-name><comment>Möllendorff, 1894: 150.</comment></tp:nomenclature-citation><tp:nomenclature-citation><tp:taxon-name><tp:taxon-name-part taxon-name-part-type="genus" reg="Chloritis">Chloritis</tp:taxon-name-part> (<tp:taxon-name-part taxon-name-part-type="subgenus" reg="Trichochloritis">Trichochloritis</tp:taxon-name-part>) <tp:taxon-name-part taxon-name-part-type="species" reg="platytropis">platytropis</tp:taxon-name-part> <tp:taxon-name-part taxon-name-part-type="subspecies" reg="platytropis">platytropis</tp:taxon-name-part></tp:taxon-name><comment>Zilch, 1966: 304, pl. 10, fig. 34.</comment></tp:nomenclature-citation><tp:nomenclature-citation><tp:taxon-name>
                  <tp:taxon-name-part taxon-name-part-type="genus" reg="Chloritis">Chloritis</tp:taxon-name-part>
                  <tp:taxon-name-part taxon-name-part-type="species" reg="platytropis">platytropis</tp:taxon-name-part>
                  <tp:taxon-name-part taxon-name-part-type="subspecies" reg="platytropis">platytropis</tp:taxon-name-part>
                </tp:taxon-name><comment>Maassen, 2001: 121.</comment></tp:nomenclature-citation></tp:nomenclature-citation-list></tp:nomenclature><tp:treatment-sec sec-type="Types examined" id="SECID0EDAAI"><title>Types examined.</title><p>Siam, Tschaya, coll. O. Möllendorff ex coll. Roebelen, <named-content xmlns:xlink="http://www.w3.org/1999/xlink" content-type="dwc:institutional_code" xlink:type="simple">SMF</named-content> 8526/1 (lectotype of <italic><tp:taxon-name><tp:taxon-name-part taxon-name-part-type="genus" reg="Chloritis">Chloritis</tp:taxon-name-part><tp:taxon-name-part taxon-name-part-type="species" reg="platytropis">platytropis</tp:taxon-name-part></tp:taxon-name></italic>); same data, <named-content xmlns:xlink="http://www.w3.org/1999/xlink" content-type="dwc:institutional_code" xlink:type="simple">SMF</named-content> 8527/1 (paralectotype of <italic><tp:taxon-name><tp:taxon-name-part taxon-name-part-type="genus" reg="Chloritis">Chloritis</tp:taxon-name-part><tp:taxon-name-part taxon-name-part-type="species" reg="platytropis">platytropis</tp:taxon-name-part></tp:taxon-name></italic>); Golf von Siam, Insel Samui, coll. O. Möllendorff ex coll. Roebelen, <named-content xmlns:xlink="http://www.w3.org/1999/xlink" content-type="dwc:institutional_code" xlink:type="simple">SMF</named-content> 8524/1 (lectotype of <tp:taxon-name><tp:taxon-name-part taxon-name-part-type="genus" reg="Chloritis">Chloritis</tp:taxon-name-part><tp:taxon-name-part taxon-name-part-type="species" reg="platytropis">platytropis</tp:taxon-name-part><tp:taxon-name-part taxon-name-part-type="infraspecific-rank">var.</tp:taxon-name-part><tp:taxon-name-part taxon-name-part-type="variety" reg="samuiana">samuiana</tp:taxon-name-part></tp:taxon-name>); same data, <named-content xmlns:xlink="http://www.w3.org/1999/xlink" content-type="dwc:institutional_code" xlink:type="simple">SMF</named-content> 8525/1 (paralectotype of <tp:taxon-name><tp:taxon-name-part taxon-name-part-type="genus" reg="Chloritis">Chloritis</tp:taxon-name-part><tp:taxon-name-part taxon-name-part-type="species" reg="platytropis">platytropis</tp:taxon-name-part><tp:taxon-name-part taxon-name-part-type="infraspecific-rank">var.</tp:taxon-name-part><tp:taxon-name-part taxon-name-part-type="variety" reg="samuiana">samuiana</tp:taxon-name-part></tp:taxon-name>).</p></tp:treatment-sec><tp:treatment-sec sec-type="material" id="SECID0EBDAI"><title>Additional material examined.</title><p>Thailand, Phangnga: Thai Mueang: Ton Prai waterfall, 90 m, <named-content xmlns:xlink="http://www.w3.org/1999/xlink" content-type="dwc:verbatimCoordinates" xlink:type="simple"><named-content content-type="geo-json" specific-use="{&#34;type&#34;:&#34;Point&#34;,&#34;coordinates&#34;:[98.309167,8.436389]}" id="NCID0EKDAI" xlink:type="simple">08°26'11"N, 098°18'33"E</named-content></named-content>, leg. Hausdorf, 02.08.2010, ZMH 51934 (1 dry shell + ethanol-preserved body).</p></tp:treatment-sec><tp:treatment-sec sec-type="description" id="SECID0EPDAI"><title>Description of the genitalia.</title><p>Penis long, cylindrical, with swollen proximal part connected to adjacent epiphallic area by weak fibres; internally with ca. 6 wide, longitudinal, low folds; no penial verge present, although the folds form a circular ring with slightly elongated margin; epiphallus slightly longer than penis; retractor muscle slender, inserting on the distal end of epiphallus near its joint with penis; flagellum long, slender, pointed; no penial caecum present; vagina shorter and thicker than penis; spermoviduct elongated, stalk of bursa copulatrix very long, with some central swelling, bursa small, rounded; albumen gland long, banana-shaped, talon small.</p></tp:treatment-sec><tp:treatment-sec><!--Section generated to contain objects referenced in tp:taxon-treatment.--><fig id="F2" position="float" orientation="portrait"><object-id xmlns:xlink="http://www.w3.org/1999/xlink" content-type="doi" xlink:type="simple">10.3897/zookeys.1086.77180.figure2</object-id><object-id xmlns:xlink="http://www.w3.org/1999/xlink" content-type="arpha" xlink:type="simple">9ABF3C66-D535-565F-B845-F410E0F651EB</object-id><label>Figure 2.</label><caption><p><italic><tp:taxon-name><tp:taxon-name-part taxon-name-part-type="genus" reg="Bouchetcamaena">Bouchetcamaena</tp:taxon-name-part><tp:taxon-name-part taxon-name-part-type="species" reg="platytropis">platytropis</tp:taxon-name-part></tp:taxon-name></italic> Möllendorff, 1894 <bold>A–D</bold> anatomically examined specimen (ZMH 51934) <bold>E–H</bold> lectotype (<abbrev xmlns:xlink="http://www.w3.org/1999/xlink" content-type="institution" xlink:title="Senckenberg Forschungsinstitut und Naturmuseum" id="ABBRID0EPEAG" xlink:type="simple">SMF</abbrev> 8526). All photos: B. Páll-Gergely.</p></caption><graphic xmlns:xlink="http://www.w3.org/1999/xlink" xlink:href="zookeys-1086-001-g002.jpg" position="float" orientation="portrait" xlink:type="simple" id="oo_646356.jpg"><uri content-type="original_file" xlink:type="simple">https://binary.pensoft.net/fig/646356</uri></graphic></fig><fig id="F3" position="float" orientation="portrait"><object-id xmlns:xlink="http://www.w3.org/1999/xlink" content-type="doi" xlink:type="simple">10.3897/zookeys.1086.77180.figure3</object-id><object-id xmlns:xlink="http://www.w3.org/1999/xlink" content-type="arpha" xlink:type="simple">697C0D5A-A9DA-5C36-B87A-DB22FED262B8</object-id><label>Figure 3.</label><caption><p>Reproductive anatomy of <italic><tp:taxon-name><tp:taxon-name-part taxon-name-part-type="genus" reg="Bouchetcamaena">Bouchetcamaena</tp:taxon-name-part><tp:taxon-name-part taxon-name-part-type="species" reg="platytropis">platytropis</tp:taxon-name-part></tp:taxon-name></italic> Möllendorff, 1894 (ZMH 51934) <bold>A</bold> entire genitalia <bold>B</bold> penis before cutting the weak fibres connecting proximal end of penis to distal part of epiphallus; <bold>C</bold> after removing the weak fibres. Scales represent 1 mm.</p></caption><graphic xmlns:xlink="http://www.w3.org/1999/xlink" xlink:href="zookeys-1086-001-g003.jpg" position="float" orientation="portrait" xlink:type="simple" id="oo_646357.jpg"><uri content-type="original_file" xlink:type="simple">https://binary.pensoft.net/fig/646357</uri></graphic></fig><fig id="F4" position="float" orientation="portrait"><object-id xmlns:xlink="http://www.w3.org/1999/xlink" content-type="doi" xlink:type="simple">10.3897/zookeys.1086.77180.figure4</object-id><object-id xmlns:xlink="http://www.w3.org/1999/xlink" content-type="arpha" xlink:type="simple">678DF709-D35B-5E09-9979-791CCDD4C996</object-id><label>Figure 4.</label><caption><p>Inner wall of the penis of <italic><tp:taxon-name><tp:taxon-name-part taxon-name-part-type="genus" reg="Bouchetcamaena">Bouchetcamaena</tp:taxon-name-part><tp:taxon-name-part taxon-name-part-type="species" reg="platytropis">platytropis</tp:taxon-name-part></tp:taxon-name></italic> Möllendorff, 1894 (ZMH 51934) <bold>A</bold> entire penis <bold>B</bold> penis-epiphallus transition.</p></caption><graphic xmlns:xlink="http://www.w3.org/1999/xlink" xlink:href="zookeys-1086-001-g004.jpg" position="float" orientation="portrait" xlink:type="simple" id="oo_646358.jpg"><uri content-type="original_file" xlink:type="simple">https://binary.pensoft.net/fig/646358</uri></graphic></fig></tp:treatment-sec></tp:taxon-treatment>
