# Supplementary material for: ﻿Revision of the “ Chloritisdelibrata (Benson, 1836)” group (Gastropoda, Stylommatophora, Camaenidae)
Source: Zookeys. 2022 Feb 15;1086:1–31. doi: 10.3897/zookeys.1086.77180 (PMC8863764; doi:10.3897/zookeys.1086.77180)
Supplement: XML Treatment for Bouchetcamaena procumbens [file zookeys.1086.77180-treatment7.xml]

<!DOCTYPE tp:taxon-treatment
  PUBLIC "-//TaxonX//DTD Taxonomic Treatment Publishing DTD v0 20100105//EN" "tax-treatment-NSO.dtd">
<tp:taxon-treatment xmlns:tp="http://www.plazi.org/taxpub"><tp:treatment-meta><kwd-group><label>Taxon classification</label><kwd>
                <named-content content-type="kingdom">Animalia</named-content>
              </kwd><kwd>
                <named-content content-type="order">Stylommatophora</named-content>
              </kwd><kwd>
                <named-content content-type="family">Camaenidae</named-content>
              </kwd></kwd-group><mixed-citation publication-type="journal"><person-group><name><surname>Páll-Gergely</surname><given-names>Barna</given-names></name><name><surname>Ablett</surname><given-names>Jonathan D.</given-names></name><name><surname>Szabó</surname><given-names>Márton</given-names></name><name><surname>Neubert</surname><given-names>Eike</given-names></name></person-group><article-title>﻿Revision of the “ <italic><tp:taxon-name><tp:taxon-name-part taxon-name-part-type="genus" reg="Chloritis">Chloritis</tp:taxon-name-part><tp:taxon-name-part taxon-name-part-type="species" reg="delibrata">delibrata</tp:taxon-name-part></tp:taxon-name></italic> (Benson, 1836)” group (<tp:taxon-name><tp:taxon-name-part taxon-name-part-type="class">Gastropoda</tp:taxon-name-part></tp:taxon-name>, <tp:taxon-name><tp:taxon-name-part taxon-name-part-type="order">Stylommatophora</tp:taxon-name-part></tp:taxon-name>, <tp:taxon-name><tp:taxon-name-part taxon-name-part-type="family">Camaenidae</tp:taxon-name-part></tp:taxon-name>)</article-title><source>Zookeys</source><day>15</day><month>02</month><year>2022</year><volume>1086</volume><fpage>1</fpage><lpage>31</lpage><pub-id pub-id-type="doi">10.3897/zookeys.1086.77180</pub-id></mixed-citation></tp:treatment-meta><tp:nomenclature><label>﻿</label><tp:taxon-name>
              <object-id xmlns:xlink="http://www.w3.org/1999/xlink" content-type="arpha" xlink:type="simple">89FE017E-D906-5EE8-81AE-B9E99EDF3FDD</object-id>
              <tp:taxon-name-part taxon-name-part-type="genus" reg="Bouchetcamaena">Bouchetcamaena</tp:taxon-name-part>
              <tp:taxon-name-part taxon-name-part-type="species" reg="procumbens">procumbens</tp:taxon-name-part>
            </tp:taxon-name><tp:taxon-authority>(Gould, 1844)</tp:taxon-authority><tp:taxon-status xmlns:xlink="http://www.w3.org/1999/xlink" xlink:type="simple">comb. nov.</tp:taxon-status><xref ref-type="fig" rid="F13">Figures 13</xref><xref ref-type="fig" rid="F14">, 14</xref><xref ref-type="fig" rid="F15">, 15</xref><tp:nomenclature-citation-list><tp:nomenclature-citation><tp:taxon-name>
                  <tp:taxon-name-part taxon-name-part-type="genus" reg="Helix">Helix</tp:taxon-name-part>
                  <tp:taxon-name-part taxon-name-part-type="species" reg="procumbens">procumbens</tp:taxon-name-part>
                </tp:taxon-name><comment>Gould, 1844: 453, pl. 24, fig. 1.</comment></tp:nomenclature-citation><tp:nomenclature-citation><tp:taxon-name>
                  <tp:taxon-name-part taxon-name-part-type="genus" reg="Helix">Helix</tp:taxon-name-part>
                  <tp:taxon-name-part taxon-name-part-type="species" reg="delibrata">delibrata</tp:taxon-name-part>
                </tp:taxon-name><comment>Hanley &amp; Theobald, 1870: pl. 14, fig. 10.</comment></tp:nomenclature-citation><tp:nomenclature-citation><tp:taxon-name><tp:taxon-name-part taxon-name-part-type="genus" reg="Chloritis">Chloritis</tp:taxon-name-part> (<tp:taxon-name-part taxon-name-part-type="subgenus" reg="Trichochloritis">Trichochloritis</tp:taxon-name-part>) <tp:taxon-name-part taxon-name-part-type="species" reg="delibrata">delibrata</tp:taxon-name-part> <tp:taxon-name-part taxon-name-part-type="infraspecific-rank">var.</tp:taxon-name-part> <tp:taxon-name-part taxon-name-part-type="variety" reg="procumbens">procumbens</tp:taxon-name-part></tp:taxon-name><comment>Gude, 1914: 172–173.</comment></tp:nomenclature-citation><tp:nomenclature-citation><tp:taxon-name>
                  <tp:taxon-name-part taxon-name-part-type="genus" reg="Trachia">Trachia</tp:taxon-name-part>
                  <tp:taxon-name-part taxon-name-part-type="species" reg="delibrata">delibrata</tp:taxon-name-part>
                  <tp:taxon-name-part taxon-name-part-type="infraspecific-rank">f.</tp:taxon-name-part>
                  <tp:taxon-name-part taxon-name-part-type="form" reg="procumbens">procumbens</tp:taxon-name-part>
                </tp:taxon-name><comment>Stoliczka, 1871: 225, pl. 16, figs 1–3 (reproductive anatomy, jaw, radula).</comment></tp:nomenclature-citation><tp:nomenclature-citation><tp:taxon-name>
                  <tp:taxon-name-part taxon-name-part-type="genus" reg="Chloritis">Chloritis</tp:taxon-name-part>
                  <tp:taxon-name-part taxon-name-part-type="species" reg="delibrata">delibrata</tp:taxon-name-part>
                  <tp:taxon-name-part taxon-name-part-type="infraspecific-rank">var.</tp:taxon-name-part>
                  <tp:taxon-name-part taxon-name-part-type="variety" reg="procumbens">procumbens</tp:taxon-name-part>
                </tp:taxon-name><comment>Richardson, 1985: 93.</comment></tp:nomenclature-citation></tp:nomenclature-citation-list></tp:nomenclature><tp:treatment-sec sec-type="type locality" id="SECID0E3HAI"><title>Type locality.</title><p>“Province of Tavoy in British Burmah” (from the title).</p></tp:treatment-sec><tp:treatment-sec sec-type="Types examined" id="SECID0EBIAI"><title>Types examined.</title><p>Tavoy, British Burmah, leg. F. Mason, <named-content xmlns:xlink="http://www.w3.org/1999/xlink" content-type="dwc:institutional_code" xlink:type="simple">MCZ</named-content> 169311 (lectotype: labelled as holotype, see remarks).</p></tp:treatment-sec><tp:treatment-sec sec-type="material" id="SECID0EPIAI"><title>Additional material examined.</title><p><bold>white type</bold>: (1) Khasi Hills, Assam, (2) Burma, A.S. Kennard coll., Acc. No. 1824, <abbrev xmlns:xlink="http://www.w3.org/1999/xlink" xlink:title="when citing lots deposited in the NHM" id="ABBRID0EXIAI" xlink:type="simple">NHMUK</abbrev> 20191136/1 (1 shell, mixed lot with <italic><tp:taxon-name><tp:taxon-name-part taxon-name-part-type="genus" reg="Bouchetcamaena">B.</tp:taxon-name-part><tp:taxon-name-part taxon-name-part-type="species" reg="foveata">foveata</tp:taxon-name-part></tp:taxon-name></italic>: <abbrev xmlns:xlink="http://www.w3.org/1999/xlink" xlink:title="when citing lots deposited in the NHM" id="ABBRID0EGJAI" xlink:type="simple">NHMUK</abbrev> 20191136/2; the Khasi Hills material probably refers to <italic><tp:taxon-name><tp:taxon-name-part taxon-name-part-type="genus" reg="Bouchetcamaena"/><tp:taxon-name-part taxon-name-part-type="species" reg="foveata">foveata</tp:taxon-name-part></tp:taxon-name></italic>, whereas the Burma material refers to <italic><tp:taxon-name><tp:taxon-name-part taxon-name-part-type="genus" reg="Bouchetcamaena"/><tp:taxon-name-part taxon-name-part-type="species" reg="procumbens">procumbens</tp:taxon-name-part></tp:taxon-name></italic>); India, “Khasi Hills”, <abbrev xmlns:xlink="http://www.w3.org/1999/xlink" xlink:title="when citing lots deposited in the NHM" id="ABBRID0E5JAI" xlink:type="simple">NHMUK</abbrev> 1862.11.19.12 (2 shells); Moulmain, Tenasserim, coll. Stoliczka, <abbrev xmlns:xlink="http://www.w3.org/1999/xlink" xlink:title="when citing lots deposited in the NHM" id="ABBRID0ECKAI" xlink:type="simple">NHMUK</abbrev> 1903.7.1.387 (1 shell); Pegu, ex coll. Godwin-Austen, <abbrev xmlns:xlink="http://www.w3.org/1999/xlink" xlink:title="when citing lots deposited in the NHM" id="ABBRID0EGKAI" xlink:type="simple">NHMUK</abbrev> 1903.7.1.386 (1 shell); Pegu, <abbrev xmlns:xlink="http://www.w3.org/1999/xlink" xlink:title="when citing lots deposited in the NHM" id="ABBRID0EKKAI" xlink:type="simple">NHMUK</abbrev> 1888.12.4.1114–1115 (2 shells); Tavoy, Burmah, Museum Cuming, <abbrev xmlns:xlink="http://www.w3.org/1999/xlink" xlink:title="when citing lots deposited in the NHM" id="ABBRID0EOKAI" xlink:type="simple">NHMUK</abbrev> 20191137 (1 shell). <bold>darker type</bold>: Arakan, coll. H.F. Blanford, <abbrev xmlns:xlink="http://www.w3.org/1999/xlink" xlink:title="when citing lots deposited in the NHM" id="ABBRID0EUKAI" xlink:type="simple">NHMUK</abbrev> 1909.3.15.25 (1 shell); Mutan, Tenasserim, coll. Godwin-Austen, <abbrev xmlns:xlink="http://www.w3.org/1999/xlink" xlink:title="when citing lots deposited in the NHM" id="ABBRID0EYKAI" xlink:type="simple">NHMUK</abbrev> 20191133 (1 shell); Pegu, Arakan Hills, <abbrev xmlns:xlink="http://www.w3.org/1999/xlink" xlink:title="when citing lots deposited in the NHM" id="ABBRID0E3KAI" xlink:type="simple">NHMUK</abbrev> 1906.2.2.121 (4 shells, one of them with widely-spaced pits, others with hardly visible scars, see remarks).</p><fig id="F13" position="float" orientation="portrait"><object-id xmlns:xlink="http://www.w3.org/1999/xlink" content-type="doi" xlink:type="simple">10.3897/zookeys.1086.77180.figure13</object-id><object-id xmlns:xlink="http://www.w3.org/1999/xlink" content-type="arpha" xlink:type="simple">88C1C87D-503A-5D8B-B47A-262BE205ACF0</object-id><label>Figure 13.</label><caption><p><italic><tp:taxon-name><tp:taxon-name-part taxon-name-part-type="genus" reg="Bouchetcamaena">Bouchetcamaena</tp:taxon-name-part><tp:taxon-name-part taxon-name-part-type="species" reg="procumbens">procumbens</tp:taxon-name-part></tp:taxon-name></italic> (Gould, 1844), comb. nov. <bold>A–D</bold> lectotype (<named-content xmlns:xlink="http://www.w3.org/1999/xlink" content-type="dwc:institutional_code" xlink:type="simple">MCZ</named-content> 169311) <bold>E–I</bold><abbrev xmlns:xlink="http://www.w3.org/1999/xlink" xlink:title="when citing lots deposited in the NHM" id="ABBRID0E6LAI" xlink:type="simple">NHMUK</abbrev> 1862.11.19.12.</p></caption><graphic xmlns:xlink="http://www.w3.org/1999/xlink" xlink:href="zookeys-1086-001-g013.jpg" position="float" orientation="portrait" xlink:type="simple" id="oo_646367.jpg"><uri content-type="original_file" xlink:type="simple">https://binary.pensoft.net/fig/646367</uri></graphic></fig></tp:treatment-sec><tp:treatment-sec sec-type="diagnosis" id="SECID0EIMAI"><title>Diagnosis.</title><p>Shell small to medium-sized, with flat dorsal side or slightly sunken or very slightly elevated spire; aperture oval, peristome strongly expanded, umbilicus narrow and deep; sculpture variable: in some shells the thick, brown, matt periostracum makes hair scars practically invisible, in other shells the hair scars (pits) are usually densely arranged on the entire shell.</p><fig id="F14" position="float" orientation="portrait"><object-id xmlns:xlink="http://www.w3.org/1999/xlink" content-type="doi" xlink:type="simple">10.3897/zookeys.1086.77180.figure14</object-id><object-id xmlns:xlink="http://www.w3.org/1999/xlink" content-type="arpha" xlink:type="simple">91AA5D80-29D4-5411-8817-2A8D824EBBE3</object-id><label>Figure 14.</label><caption><p><italic><tp:taxon-name><tp:taxon-name-part taxon-name-part-type="genus" reg="Bouchetcamaena">Bouchetcamaena</tp:taxon-name-part><tp:taxon-name-part taxon-name-part-type="species" reg="procumbens">procumbens</tp:taxon-name-part></tp:taxon-name></italic> (Gould, 1844), comb. nov. <abbrev xmlns:xlink="http://www.w3.org/1999/xlink" xlink:title="when citing lots deposited in the NHM" id="ABBRID0EANAI" xlink:type="simple">NHMUK</abbrev> 1903.7.1.386. For positions of close-up images see Fig. <xref ref-type="fig" rid="F6">6</xref> (F = <abbrev xmlns:xlink="http://www.w3.org/1999/xlink" xlink:title="middle of dorsal side" id="ABBRID0EINAI" xlink:type="simple">DM</abbrev>, G = <abbrev xmlns:xlink="http://www.w3.org/1999/xlink" xlink:title="callus" id="ABBRID0EMNAI" xlink:type="simple">CA</abbrev>, H: <abbrev xmlns:xlink="http://www.w3.org/1999/xlink" xlink:title="last whorl" id="ABBRID0EQNAI" xlink:type="simple">LV</abbrev>, I: <abbrev xmlns:xlink="http://www.w3.org/1999/xlink" xlink:title="protoconch" id="ABBRID0EUNAI" xlink:type="simple">PC</abbrev>).</p></caption><graphic xmlns:xlink="http://www.w3.org/1999/xlink" xlink:href="zookeys-1086-001-g014.jpg" position="float" orientation="portrait" xlink:type="simple" id="oo_646368.jpg"><uri content-type="original_file" xlink:type="simple">https://binary.pensoft.net/fig/646368</uri></graphic></fig></tp:treatment-sec><tp:treatment-sec sec-type="description" id="SECID0E4NAI"><title>Description.</title><p>Shell medium-sized, rather thin-walled; dorsal side flat, very rarely (<abbrev xmlns:xlink="http://www.w3.org/1999/xlink" xlink:title="when citing lots deposited in the NHM" id="ABBRID0EDOAI" xlink:type="simple">NHMUK</abbrev> 1906.2.2.121) slightly domed; shell shape “nautiliform” (i.e., initial whorls closely coiled, body whorl conspicuously expanded); colour whitish to light yellowish with somewhat darker yellowish, matt (dull) periostracum in some places, or, as in one sample (Mutan, Tenasserim), on the entire shell; a normally wide, faint reddish-brown belt running around the shoulder of the body whorl (can be entirely absent); protoconch consisting of 1–1.5 whorls, finely wrinkled and covered by hair scars (pits) or small, mamilla-like hairs; entire shell consisting of 3.75–4.75 whorls, separated by a deep suture; teleoconch finely and irregularly wrinkled; sculpture variable: in typical shells some darker yellowish-light brownish periostracum covers parts of the teleoconch, and the densely arranged hair scars are only visible in the suture on the dorsal side and near the parietal callus on the ventral side; in the “pitted form”, hair scars densely arranged on entire shell and clearly visible on both the dorsal and ventral sides; aperture oval/subrectangular; peristome strongly expanded and slightly reflected in direction of umbilicus; palatal part with a thin, whitish, semi-transparent layer, with hair scars visible on penultimate whorl; umbilicus open, narrow, funnel-shaped, peri-umbilical keel blunt.</p><fig id="F15" position="float" orientation="portrait"><object-id xmlns:xlink="http://www.w3.org/1999/xlink" content-type="doi" xlink:type="simple">10.3897/zookeys.1086.77180.figure15</object-id><object-id xmlns:xlink="http://www.w3.org/1999/xlink" content-type="arpha" xlink:type="simple">25784CA9-4057-5DFD-9CDF-BED43F90F82E</object-id><label>Figure 15.</label><caption><p><italic><tp:taxon-name><tp:taxon-name-part taxon-name-part-type="genus" reg="Bouchetcamaena">Bouchetcamaena</tp:taxon-name-part><tp:taxon-name-part taxon-name-part-type="species" reg="procumbens">procumbens</tp:taxon-name-part></tp:taxon-name></italic> (Gould, 1844), comb. nov. <abbrev xmlns:xlink="http://www.w3.org/1999/xlink" xlink:title="when citing lots deposited in the NHM" id="ABBRID0E1OAI" xlink:type="simple">NHMUK</abbrev> 1906.2.2.121. For positions of close-up images see Fig. <xref ref-type="fig" rid="F6">6</xref> (F = <abbrev xmlns:xlink="http://www.w3.org/1999/xlink" xlink:title="middle of dorsal side" id="ABBRID0ECPAI" xlink:type="simple">DM</abbrev>, G = <abbrev xmlns:xlink="http://www.w3.org/1999/xlink" xlink:title="callus" id="ABBRID0EGPAI" xlink:type="simple">CA</abbrev>, H: <abbrev xmlns:xlink="http://www.w3.org/1999/xlink" xlink:title="last whorl" id="ABBRID0EKPAI" xlink:type="simple">LV</abbrev>, I: <abbrev xmlns:xlink="http://www.w3.org/1999/xlink" xlink:title="protoconch" id="ABBRID0EOPAI" xlink:type="simple">PC</abbrev>).</p></caption><graphic xmlns:xlink="http://www.w3.org/1999/xlink" xlink:href="zookeys-1086-001-g015.jpg" position="float" orientation="portrait" xlink:type="simple" id="oo_646369.jpg"><uri content-type="original_file" xlink:type="simple">https://binary.pensoft.net/fig/646369</uri></graphic></fig></tp:treatment-sec><tp:treatment-sec sec-type="description" id="SECID0EXPAI"><title>Measurements.</title><p>D = 15.8–19.5 mm, H = 7.8–9.4 mm (n = 7).</p></tp:treatment-sec><tp:treatment-sec sec-type="Differential diagnosis" id="SECID0E3PAI"><title>Differential diagnosis.</title><p>The smaller shell size and the more reflected peristome distinguish this species from the most similar species, <italic><tp:taxon-name><tp:taxon-name-part taxon-name-part-type="genus" reg="Bouchetcamaena">B.</tp:taxon-name-part><tp:taxon-name-part taxon-name-part-type="species" reg="delibrata">delibrata</tp:taxon-name-part></tp:taxon-name></italic>. Furthermore, the “white type” <italic><tp:taxon-name><tp:taxon-name-part taxon-name-part-type="genus" reg="Bouchetcamaena">B.</tp:taxon-name-part><tp:taxon-name-part taxon-name-part-type="species" reg="procumbens">procumbens</tp:taxon-name-part></tp:taxon-name></italic> differs from <italic><tp:taxon-name><tp:taxon-name-part taxon-name-part-type="genus" reg="Bouchetcamaena">B.</tp:taxon-name-part><tp:taxon-name-part taxon-name-part-type="species" reg="delibrata">delibrata</tp:taxon-name-part></tp:taxon-name></italic> in the presence of dense and prominent hair scars.</p></tp:treatment-sec><tp:treatment-sec sec-type="distribution" id="SECID0EDRAI"><title>Distribution.</title><p>Seems to be restricted to southern Myanmar.</p></tp:treatment-sec><tp:treatment-sec sec-type="remarks" id="SECID0EIRAI"><title>Remarks.</title><p><xref ref-type="bibr" rid="B14">Johnson (1964)</xref> mentioned that the figured “holotype” (<named-content xmlns:xlink="http://www.w3.org/1999/xlink" content-type="dwc:institutional_code" xlink:type="simple">MCZ</named-content> 169311) is from the NYSM 232 (original no. A 567), and that there is a “paratype” (<named-content xmlns:xlink="http://www.w3.org/1999/xlink" content-type="dwc:institutional_code" xlink:type="simple">USNM</named-content> 611226) from the same NYSM lot. Johnson’s listing of the specimen as a “holotype” has to be accepted as an indirect lectotype designation by inference of holotype (see ICZN Art. 74.6). Furthermore, two additional “paratypes” (= paralectotypes) are found in the <named-content xmlns:xlink="http://www.w3.org/1999/xlink" content-type="dwc:institutional_code" xlink:type="simple">MCZ</named-content> (reg. no.: 87935, ex <named-content xmlns:xlink="http://www.w3.org/1999/xlink" content-type="dwc:institutional_code" xlink:type="simple">BSNH</named-content>).</p><p>There are two forms of this species. One is lighter in colour, some of the specimens have a slightly sunken spire and possess uniformly arranged, strong hair scars on the entire surface of the shell (“white type”), whereas the other type has a darker shell (yellowish to light brownish) with hardly visible hair scars (“darker type”). The sample <abbrev xmlns:xlink="http://www.w3.org/1999/xlink" xlink:title="when citing lots deposited in the NHM" id="ABBRID0EUSAI" xlink:type="simple">NHMUK</abbrev> 1906.2.2.121 contains four shells of identical appearance; however, one of them has widely-spaced pits, whereas the other three have only some pits on the callus area but otherwise no hair scars. Thus, it seems that the strength of the hair scars is variable within this species, unlike in all other species of this group. Since the shell and aperture shape are, with the exception of spire height, practically identical, and there are transitional forms between the two types in terms of shell sculpture, we provisionally treat them as one species. There are no clearly visible hair scars on the lectotype. Thus, the form without prominent hair scars is considered typical <italic><tp:taxon-name><tp:taxon-name-part taxon-name-part-type="genus" reg="Bouchetcamaena"/><tp:taxon-name-part taxon-name-part-type="species" reg="procumbens">procumbens</tp:taxon-name-part></tp:taxon-name></italic>, and the “pitted form” is considered atypical.</p></tp:treatment-sec><tp:treatment-sec><!--Section generated to contain objects referenced in tp:taxon-treatment.--><fig id="F6" position="float" orientation="portrait"><object-id xmlns:xlink="http://www.w3.org/1999/xlink" content-type="doi" xlink:type="simple">10.3897/zookeys.1086.77180.figure6</object-id><object-id xmlns:xlink="http://www.w3.org/1999/xlink" content-type="arpha" xlink:type="simple">D36B5FAF-39C2-5F45-BA22-80372D7066E3</object-id><label>Figure 6.</label><caption><p>Positions of close-up images. Abbreviations: <abbrev xmlns:xlink="http://www.w3.org/1999/xlink" xlink:title="callus" id="ABBRID0ESLAG" xlink:type="simple">CA</abbrev>: callus; <abbrev xmlns:xlink="http://www.w3.org/1999/xlink" xlink:title="middle of dorsal side" id="ABBRID0EWLAG" xlink:type="simple">DM</abbrev>: middle of dorsal side; <abbrev xmlns:xlink="http://www.w3.org/1999/xlink" xlink:title="last whorl" id="ABBRID0E1LAG" xlink:type="simple">LV</abbrev>: last whorl; <abbrev xmlns:xlink="http://www.w3.org/1999/xlink" xlink:title="protoconch" id="ABBRID0E5LAG" xlink:type="simple">PC</abbrev>: protoconch. Not to scale.</p></caption><graphic xmlns:xlink="http://www.w3.org/1999/xlink" xlink:href="zookeys-1086-001-g006.jpg" position="float" orientation="portrait" xlink:type="simple" id="oo_646360.jpg"><uri content-type="original_file" xlink:type="simple">https://binary.pensoft.net/fig/646360</uri></graphic></fig></tp:treatment-sec><ref-list><ref id="B14"><mixed-citation xmlns:xlink="http://www.w3.org/1999/xlink" xlink:type="simple"><person-group><name name-style="western"><surname>Johnson</surname><given-names>RI</given-names></name></person-group> (<year>1964</year>) <article-title>The recent <tp:taxon-name><tp:taxon-name-part taxon-name-part-type="phylum">Mollusca</tp:taxon-name-part></tp:taxon-name> of Augustus Addison Gould.</article-title><source>Smithsonian Institution, Washington DC,</source><volume>239</volume>: <fpage>1</fpage>–<lpage>182</lpage>. <ext-link xlink:href="10.5479/si.03629236.239" ext-link-type="doi" xlink:type="simple">https://doi.org/10.5479/si.03629236.239</ext-link></mixed-citation></ref></ref-list></tp:taxon-treatment>
