# Supplementary material for: ﻿Revision of the “ Chloritisdelibrata (Benson, 1836)” group (Gastropoda, Stylommatophora, Camaenidae)
Source: Zookeys. 2022 Feb 15;1086:1–31. doi: 10.3897/zookeys.1086.77180 (PMC8863764; doi:10.3897/zookeys.1086.77180)
Supplement: XML Treatment for Bouchetcamaena raripila [file zookeys.1086.77180-treatment8.xml]

<!DOCTYPE tp:taxon-treatment
  PUBLIC "-//TaxonX//DTD Taxonomic Treatment Publishing DTD v0 20100105//EN" "tax-treatment-NSO.dtd">
<tp:taxon-treatment xmlns:tp="http://www.plazi.org/taxpub"><tp:treatment-meta><kwd-group><label>Taxon classification</label><kwd>
                <named-content content-type="kingdom">Animalia</named-content>
              </kwd><kwd>
                <named-content content-type="order">Stylommatophora</named-content>
              </kwd><kwd>
                <named-content content-type="family">Camaenidae</named-content>
              </kwd></kwd-group><mixed-citation publication-type="journal"><person-group><name><surname>Páll-Gergely</surname><given-names>Barna</given-names></name><name><surname>Ablett</surname><given-names>Jonathan D.</given-names></name><name><surname>Szabó</surname><given-names>Márton</given-names></name><name><surname>Neubert</surname><given-names>Eike</given-names></name></person-group><article-title>﻿Revision of the “ <italic><tp:taxon-name><tp:taxon-name-part taxon-name-part-type="genus" reg="Chloritis">Chloritis</tp:taxon-name-part><tp:taxon-name-part taxon-name-part-type="species" reg="delibrata">delibrata</tp:taxon-name-part></tp:taxon-name></italic> (Benson, 1836)” group (<tp:taxon-name><tp:taxon-name-part taxon-name-part-type="class">Gastropoda</tp:taxon-name-part></tp:taxon-name>, <tp:taxon-name><tp:taxon-name-part taxon-name-part-type="order">Stylommatophora</tp:taxon-name-part></tp:taxon-name>, <tp:taxon-name><tp:taxon-name-part taxon-name-part-type="family">Camaenidae</tp:taxon-name-part></tp:taxon-name>)</article-title><source>Zookeys</source><day>15</day><month>02</month><year>2022</year><volume>1086</volume><fpage>1</fpage><lpage>31</lpage><pub-id pub-id-type="doi">10.3897/zookeys.1086.77180</pub-id></mixed-citation></tp:treatment-meta><tp:nomenclature><label>﻿</label><tp:taxon-name>
              <object-id xmlns:xlink="http://www.w3.org/1999/xlink" content-type="arpha" xlink:type="simple">3A0F1625-EDF5-55D8-A84B-807BDA15FD13</object-id>
              <tp:taxon-name-part taxon-name-part-type="genus" reg="Bouchetcamaena">Bouchetcamaena</tp:taxon-name-part>
              <tp:taxon-name-part taxon-name-part-type="species" reg="raripila">raripila</tp:taxon-name-part>
              <object-id xmlns:xlink="http://www.w3.org/1999/xlink" content-type="zoobank" xlink:type="simple">http://zoobank.org/CE6219D5-7470-43D8-BDC2-D07137D2ED37</object-id>
            </tp:taxon-name><tp:taxon-authority>Páll-Gergely</tp:taxon-authority><tp:taxon-status xmlns:xlink="http://www.w3.org/1999/xlink" xlink:type="simple">sp. nov.</tp:taxon-status><xref ref-type="fig" rid="F16">Figure 16</xref></tp:nomenclature><tp:treatment-sec sec-type="type material" id="SECID0EQUAI"><title>Type material.</title><p><bold><italic>Holotype</italic></bold>: Kopanedza, coll. Godwin-Austen, <abbrev xmlns:xlink="http://www.w3.org/1999/xlink" xlink:title="when citing lots deposited in the NHM" id="ABBRID0E2UAI" xlink:type="simple">NHMUK</abbrev> 20191131 (D: 15.4 mm, H: 8.1 mm).</p></tp:treatment-sec><tp:treatment-sec sec-type="diagnosis" id="SECID0E6UAI"><title>Diagnosis.</title><p>Shell small, with slightly elevated spire; periostracum thick, brown, hair scars (truncated hairs or strawberry seed-like scars) extremely sparsely arranged on the body whorl; aperture oval, almost rounded.</p></tp:treatment-sec><tp:treatment-sec sec-type="description" id="SECID0EEVAI"><title>Description.</title><p>Shell small; depressed-globular, with very slightly elevated spire (low domed dorsal side); body whorl rounded; colour brown due to thick, matt (dull) periostracum, locally worn locally making the nude whitish shell surface visible; protoconch consists of 1.5 whorls, finely wrinkled, with hair scars reminiscent of strawberry seeds; entire shell consisting of 4.25 whorls, suture moderately deep; inside of umbilicus and suture with mamilla-like, relatively densely arranged hair scars; other parts of teleoconch with extremely widely-spaced hairs (truncated, reddish-brown hairs or strawberry seed-like scars, and very few, relatively long, conical hairs); aperture oval, almost rounded; peristome strongly expanded and slightly reflected in direction of umbilicus; palatal part with a very thin, whitish, semi-transparent layer, which allows hair scars of the penultimate whorl to be seen; umbilicus open, narrow, funnel-shaped, peri-umbilical keel blunt.</p><fig id="F16" position="float" orientation="portrait"><object-id xmlns:xlink="http://www.w3.org/1999/xlink" content-type="doi" xlink:type="simple">10.3897/zookeys.1086.77180.figure16</object-id><object-id xmlns:xlink="http://www.w3.org/1999/xlink" content-type="arpha" xlink:type="simple">3680AAF1-7C67-5BF9-84D5-99042577010E</object-id><label>Figure 16.</label><caption><p><italic><tp:taxon-name><tp:taxon-name-part taxon-name-part-type="genus" reg="Bouchetcamaena">Bouchetcamaena</tp:taxon-name-part><tp:taxon-name-part taxon-name-part-type="species" reg="raripila">raripila</tp:taxon-name-part></tp:taxon-name></italic> Páll-Gergely sp. nov., holotype (<abbrev xmlns:xlink="http://www.w3.org/1999/xlink" xlink:title="when citing lots deposited in the NHM" id="ABBRID0E3VAI" xlink:type="simple">NHMUK</abbrev> 20191131). For positions of close-up images see Fig. <xref ref-type="fig" rid="F6">6</xref> (F = <abbrev xmlns:xlink="http://www.w3.org/1999/xlink" xlink:title="middle of dorsal side" id="ABBRID0EEWAI" xlink:type="simple">DM</abbrev>, G = <abbrev xmlns:xlink="http://www.w3.org/1999/xlink" xlink:title="callus" id="ABBRID0EIWAI" xlink:type="simple">CA</abbrev>, H: <abbrev xmlns:xlink="http://www.w3.org/1999/xlink" xlink:title="last whorl" id="ABBRID0EMWAI" xlink:type="simple">LV</abbrev>, I: <abbrev xmlns:xlink="http://www.w3.org/1999/xlink" xlink:title="protoconch" id="ABBRID0EQWAI" xlink:type="simple">PC</abbrev>).</p></caption><graphic xmlns:xlink="http://www.w3.org/1999/xlink" xlink:href="zookeys-1086-001-g016.jpg" position="float" orientation="portrait" xlink:type="simple" id="oo_646370.jpg"><uri content-type="original_file" xlink:type="simple">https://binary.pensoft.net/fig/646370</uri></graphic></fig></tp:treatment-sec><tp:treatment-sec sec-type="description" id="SECID0EZWAI"><title>Measurements.</title><p>D = 15.4 mm, H = 8.1 mm (n = 1).</p></tp:treatment-sec><tp:treatment-sec sec-type="Differential diagnosis" id="SECID0E5WAI"><title>Differential diagnosis.</title><p>Differs from <italic><tp:taxon-name><tp:taxon-name-part taxon-name-part-type="genus" reg="Bouchetcamaena">B.</tp:taxon-name-part><tp:taxon-name-part taxon-name-part-type="species" reg="procumbens">procumbens</tp:taxon-name-part></tp:taxon-name></italic> by having a more rounded shell shape and the last whorl is also more rounded. Most important are the extremely widely-spaced and prominent hair scars. This latter trait distinguishes <italic><tp:taxon-name><tp:taxon-name-part taxon-name-part-type="genus" reg="Bouchetcamaena">B.</tp:taxon-name-part><tp:taxon-name-part taxon-name-part-type="species" reg="raripila">raripila</tp:taxon-name-part></tp:taxon-name></italic> sp. nov. from all other similar species.</p></tp:treatment-sec><tp:treatment-sec sec-type="etymology" id="SECID0E1XAI"><title>Etymology.</title><p>The name <italic><tp:taxon-name><tp:taxon-name-part taxon-name-part-type="genus" reg="Bouchetcamaena"/><tp:taxon-name-part taxon-name-part-type="species" reg="raripila">raripila</tp:taxon-name-part></tp:taxon-name></italic> refers to the few hairs/hair scars on the shell surface (<italic>rarus</italic>: few, <italic>pilus</italic>: hair in Latin).</p></tp:treatment-sec><tp:treatment-sec sec-type="distribution" id="SECID0EOYAI"><title>Distribution.</title><p>The new species is known from the type locality only. Kopanedza (also spelled Kopamedza) is situated in the Barail Range, Dafla Hills (India), although its exact locality is unknown (<xref ref-type="bibr" rid="B25">Páll-Gergely et al. 2015b</xref>).</p></tp:treatment-sec><tp:treatment-sec><!--Section generated to contain objects referenced in tp:taxon-treatment.--><fig id="F6" position="float" orientation="portrait"><object-id xmlns:xlink="http://www.w3.org/1999/xlink" content-type="doi" xlink:type="simple">10.3897/zookeys.1086.77180.figure6</object-id><object-id xmlns:xlink="http://www.w3.org/1999/xlink" content-type="arpha" xlink:type="simple">D36B5FAF-39C2-5F45-BA22-80372D7066E3</object-id><label>Figure 6.</label><caption><p>Positions of close-up images. Abbreviations: <abbrev xmlns:xlink="http://www.w3.org/1999/xlink" xlink:title="callus" id="ABBRID0ESLAG" xlink:type="simple">CA</abbrev>: callus; <abbrev xmlns:xlink="http://www.w3.org/1999/xlink" xlink:title="middle of dorsal side" id="ABBRID0EWLAG" xlink:type="simple">DM</abbrev>: middle of dorsal side; <abbrev xmlns:xlink="http://www.w3.org/1999/xlink" xlink:title="last whorl" id="ABBRID0E1LAG" xlink:type="simple">LV</abbrev>: last whorl; <abbrev xmlns:xlink="http://www.w3.org/1999/xlink" xlink:title="protoconch" id="ABBRID0E5LAG" xlink:type="simple">PC</abbrev>: protoconch. Not to scale.</p></caption><graphic xmlns:xlink="http://www.w3.org/1999/xlink" xlink:href="zookeys-1086-001-g006.jpg" position="float" orientation="portrait" xlink:type="simple" id="oo_646360.jpg"><uri content-type="original_file" xlink:type="simple">https://binary.pensoft.net/fig/646360</uri></graphic></fig></tp:treatment-sec><ref-list><ref id="B25"><mixed-citation xmlns:xlink="http://www.w3.org/1999/xlink" xlink:type="simple"><person-group><name name-style="western"><surname>Páll-Gergely</surname><given-names>B</given-names></name><name name-style="western"><surname>Budha</surname><given-names>PB</given-names></name><name name-style="western"><surname>Naggs</surname><given-names>F</given-names></name><name name-style="western"><surname>Backeljau</surname><given-names>T</given-names></name><name name-style="western"><surname>Asami</surname><given-names>T</given-names></name></person-group> (<year>2015b</year>) <article-title>Review of the genus <italic><tp:taxon-name><tp:taxon-name-part taxon-name-part-type="genus">Endothyrella</tp:taxon-name-part></tp:taxon-name></italic> Zilch, 1960 with description of five new species (<tp:taxon-name><tp:taxon-name-part taxon-name-part-type="class">Gastropoda</tp:taxon-name-part></tp:taxon-name>, <tp:taxon-name><tp:taxon-name-part taxon-name-part-type="infraclass">Pulmonata</tp:taxon-name-part></tp:taxon-name>, <tp:taxon-name><tp:taxon-name-part taxon-name-part-type="family">Plectopylidae</tp:taxon-name-part></tp:taxon-name>).</article-title><source>ZooKeys</source><volume>529</volume>: <fpage>1</fpage>–<lpage>70</lpage>. <ext-link xlink:href="10.3897/zookeys.529.6139" ext-link-type="doi" xlink:type="simple">https://doi.org/10.3897/zookeys.529.6139</ext-link></mixed-citation></ref></ref-list></tp:taxon-treatment>
