# Supplementary material for: ﻿Revision of the “ Chloritisdelibrata (Benson, 1836)” group (Gastropoda, Stylommatophora, Camaenidae)
Source: Zookeys. 2022 Feb 15;1086:1–31. doi: 10.3897/zookeys.1086.77180 (PMC8863764; doi:10.3897/zookeys.1086.77180)
Supplement: XML Treatment for Bouchetcamaena subdelibrata [file zookeys.1086.77180-treatment9.xml]

<!DOCTYPE tp:taxon-treatment
  PUBLIC "-//TaxonX//DTD Taxonomic Treatment Publishing DTD v0 20100105//EN" "tax-treatment-NSO.dtd">
<tp:taxon-treatment xmlns:tp="http://www.plazi.org/taxpub"><tp:treatment-meta><kwd-group><label>Taxon classification</label><kwd>
                <named-content content-type="kingdom">Animalia</named-content>
              </kwd><kwd>
                <named-content content-type="order">Stylommatophora</named-content>
              </kwd><kwd>
                <named-content content-type="family">Camaenidae</named-content>
              </kwd></kwd-group><mixed-citation publication-type="journal"><person-group><name><surname>Páll-Gergely</surname><given-names>Barna</given-names></name><name><surname>Ablett</surname><given-names>Jonathan D.</given-names></name><name><surname>Szabó</surname><given-names>Márton</given-names></name><name><surname>Neubert</surname><given-names>Eike</given-names></name></person-group><article-title>﻿Revision of the “ <italic><tp:taxon-name><tp:taxon-name-part taxon-name-part-type="genus" reg="Chloritis">Chloritis</tp:taxon-name-part><tp:taxon-name-part taxon-name-part-type="species" reg="delibrata">delibrata</tp:taxon-name-part></tp:taxon-name></italic> (Benson, 1836)” group (<tp:taxon-name><tp:taxon-name-part taxon-name-part-type="class">Gastropoda</tp:taxon-name-part></tp:taxon-name>, <tp:taxon-name><tp:taxon-name-part taxon-name-part-type="order">Stylommatophora</tp:taxon-name-part></tp:taxon-name>, <tp:taxon-name><tp:taxon-name-part taxon-name-part-type="family">Camaenidae</tp:taxon-name-part></tp:taxon-name>)</article-title><source>Zookeys</source><day>15</day><month>02</month><year>2022</year><volume>1086</volume><fpage>1</fpage><lpage>31</lpage><pub-id pub-id-type="doi">10.3897/zookeys.1086.77180</pub-id></mixed-citation></tp:treatment-meta><tp:nomenclature><label>﻿</label><tp:taxon-name>
              <object-id xmlns:xlink="http://www.w3.org/1999/xlink" content-type="arpha" xlink:type="simple">F8A5BDC8-43DB-5EAE-946B-06B1E73BE401</object-id>
              <tp:taxon-name-part taxon-name-part-type="genus" reg="Bouchetcamaena">Bouchetcamaena</tp:taxon-name-part>
              <tp:taxon-name-part taxon-name-part-type="species" reg="subdelibrata">subdelibrata</tp:taxon-name-part>
              <object-id xmlns:xlink="http://www.w3.org/1999/xlink" content-type="zoobank" xlink:type="simple">http://zoobank.org/BADF67BD-2D56-40D2-8378-823B52F21352</object-id>
            </tp:taxon-name><tp:taxon-authority>Páll-Gergely</tp:taxon-authority><tp:taxon-status xmlns:xlink="http://www.w3.org/1999/xlink" xlink:type="simple">sp. nov.</tp:taxon-status><xref ref-type="fig" rid="F17">Figure 17</xref></tp:nomenclature><tp:treatment-sec sec-type="type material" id="SECID0EG1AI"><title>Type material.</title><p><bold><italic>Holotype</italic></bold>: S. Silhet, leg. Chennell, coll. Godwin-Austen, <abbrev xmlns:xlink="http://www.w3.org/1999/xlink" xlink:title="when citing lots deposited in the NHM" id="ABBRID0ER1AI" xlink:type="simple">NHMUK</abbrev> 20191132/1 (D: 17.7 mm, 8.6 mm).</p><p><bold><italic>Paratypes</italic></bold>: Same data as holotype, <abbrev xmlns:xlink="http://www.w3.org/1999/xlink" xlink:title="when citing lots deposited in the NHM" id="ABBRID0E31AI" xlink:type="simple">NHMUK</abbrev> 20191132/2 (1 paratype); Habiang, Garo Hills, coll. Godwin-Austen 183, ex coll. W. Blanford, <abbrev xmlns:xlink="http://www.w3.org/1999/xlink" xlink:title="when citing lots deposited in the NHM" id="ABBRID0EA2AI" xlink:type="simple">NHMUK</abbrev> 1906.1.1.714 (3 paratypes); South Sylhet Hills, coll. W Chennell, <abbrev xmlns:xlink="http://www.w3.org/1999/xlink" xlink:title="when citing lots deposited in the NHM" id="ABBRID0EE2AI" xlink:type="simple">NHMUK</abbrev> 1903.7.1.61/2 (1 paratype, mixed lot with <italic><tp:taxon-name><tp:taxon-name-part taxon-name-part-type="genus" reg="Bouchetcamaena">B.</tp:taxon-name-part><tp:taxon-name-part taxon-name-part-type="species" reg="delibrata">delibrata</tp:taxon-name-part></tp:taxon-name></italic>: <abbrev xmlns:xlink="http://www.w3.org/1999/xlink" xlink:title="when citing lots deposited in the NHM" id="ABBRID0ET2AI" xlink:type="simple">NHMUK</abbrev> 1903.7.1.61/1).</p></tp:treatment-sec><tp:treatment-sec sec-type="material" id="SECID0EX2AI"><title>Additional material examined.</title><p>Same data as holotype, <abbrev xmlns:xlink="http://www.w3.org/1999/xlink" xlink:title="when citing lots deposited in the NHM" id="ABBRID0E42AI" xlink:type="simple">NHMUK</abbrev> 20191132/3 (7 juvenile shells).</p></tp:treatment-sec><tp:treatment-sec sec-type="diagnosis" id="SECID0EB3AI"><title>Diagnosis.</title><p>Shell medium-sized, nearly flat, greenish, glossy, entire shell with densely arranged hair scars (mostly hardly visible), aperture oval, peristome not particularly expanded.</p></tp:treatment-sec><tp:treatment-sec sec-type="description" id="SECID0EG3AI"><title>Description.</title><p>Shell medium-sized, rather thin walled; depressed, dorsal side entirely flat (type series), or slightly elevated (Habiang); colour greenish to dark yellowish with an obscure, reddish band just above the blunt keel; protoconch consisting of 1.5 whorls, with densely arranged, clearly visible, knob-like hair scars; entire shell with 3.50–3.75 whorls; separated by a rather deep suture; teleoconch overall glossy, with irregular, fine growth lines, ventral side and edge of body whorl (except for last quarter whorl) covered with densely-arranged hair scars, some hair scars also recognizable on the last quarter whorl, but not regular as on the preceding areas; last whorl of dorsal side dominated by wrinkles, and regular hair scars only visible in areas before the last half whorl; aperture almost rounded, slightly oval; peristome strongly expanded and slightly reflected in direction of umbilicus; palatal part with a very thin, whitish, semi-transparent layer, which allows hair scars on penultimate whorl to be seen; umbilicus open, normally wide, funnel-shaped, peri-umbilical keel blunt, only very slightly indicated.</p><fig id="F17" position="float" orientation="portrait"><object-id xmlns:xlink="http://www.w3.org/1999/xlink" content-type="doi" xlink:type="simple">10.3897/zookeys.1086.77180.figure17</object-id><object-id xmlns:xlink="http://www.w3.org/1999/xlink" content-type="arpha" xlink:type="simple">226BE2B5-FD6D-5175-8D48-6B9027AAAD04</object-id><label>Figure 17.</label><caption><p><italic><tp:taxon-name><tp:taxon-name-part taxon-name-part-type="genus" reg="Bouchetcamaena">Bouchetcamaena</tp:taxon-name-part><tp:taxon-name-part taxon-name-part-type="species" reg="subdelibrata">subdelibrata</tp:taxon-name-part></tp:taxon-name></italic> Páll-Gergely sp. nov., holotype (<abbrev xmlns:xlink="http://www.w3.org/1999/xlink" xlink:title="when citing lots deposited in the NHM" id="ABBRID0E53AI" xlink:type="simple">NHMUK</abbrev> 20191132). For positions of close-up images see Fig. <xref ref-type="fig" rid="F6">6</xref> (F = <abbrev xmlns:xlink="http://www.w3.org/1999/xlink" xlink:title="middle of dorsal side" id="ABBRID0EG4AI" xlink:type="simple">DM</abbrev>, G = <abbrev xmlns:xlink="http://www.w3.org/1999/xlink" xlink:title="callus" id="ABBRID0EK4AI" xlink:type="simple">CA</abbrev>, H: <abbrev xmlns:xlink="http://www.w3.org/1999/xlink" xlink:title="last whorl" id="ABBRID0EO4AI" xlink:type="simple">LV</abbrev>, I: <abbrev xmlns:xlink="http://www.w3.org/1999/xlink" xlink:title="protoconch" id="ABBRID0ES4AI" xlink:type="simple">PC</abbrev>).</p></caption><graphic xmlns:xlink="http://www.w3.org/1999/xlink" xlink:href="zookeys-1086-001-g017.jpg" position="float" orientation="portrait" xlink:type="simple" id="oo_646371.jpg"><uri content-type="original_file" xlink:type="simple">https://binary.pensoft.net/fig/646371</uri></graphic></fig></tp:treatment-sec><tp:treatment-sec sec-type="description" id="SECID0E24AI"><title>Measurements.</title><p>D = 17.7–19.3 mm, H = 8.6–9.9 mm (n = 4).</p></tp:treatment-sec><tp:treatment-sec sec-type="Differential diagnosis" id="SECID0EA5AI"><title>Differential diagnosis.</title><p><italic><tp:taxon-name><tp:taxon-name-part taxon-name-part-type="genus" reg="Bouchetcamaena">Bouchetcamaena</tp:taxon-name-part><tp:taxon-name-part taxon-name-part-type="species" reg="delibrata">delibrata</tp:taxon-name-part></tp:taxon-name></italic> is most similar to the new species, but it is larger, has a more strongly depressed shell, elongated aperture and expanded peristome, and lacks hair scars on the last half whorl. The hair scars of <italic><tp:taxon-name><tp:taxon-name-part taxon-name-part-type="genus" reg="Bouchetcamaena">B.</tp:taxon-name-part><tp:taxon-name-part taxon-name-part-type="species" reg="delibrata">delibrata</tp:taxon-name-part></tp:taxon-name></italic> are more widely-spaced than those of <italic><tp:taxon-name><tp:taxon-name-part taxon-name-part-type="genus" reg="Bouchetcamaena">B.</tp:taxon-name-part><tp:taxon-name-part taxon-name-part-type="species" reg="subdelibrata">subdelibrata</tp:taxon-name-part></tp:taxon-name></italic> sp. nov.</p></tp:treatment-sec><tp:treatment-sec sec-type="etymology" id="SECID0EH6AI"><title>Etymology.</title><p>The specific epithet refers to the most similar species.</p></tp:treatment-sec><tp:treatment-sec sec-type="distribution" id="SECID0EM6AI"><title>Distribution.</title><p>The new species is known from the Garo Hills (Meghalaya, India), and the neighbouring Silhet Hills to the south.</p></tp:treatment-sec><tp:treatment-sec><!--Section generated to contain objects referenced in tp:taxon-treatment.--><fig id="F6" position="float" orientation="portrait"><object-id xmlns:xlink="http://www.w3.org/1999/xlink" content-type="doi" xlink:type="simple">10.3897/zookeys.1086.77180.figure6</object-id><object-id xmlns:xlink="http://www.w3.org/1999/xlink" content-type="arpha" xlink:type="simple">D36B5FAF-39C2-5F45-BA22-80372D7066E3</object-id><label>Figure 6.</label><caption><p>Positions of close-up images. Abbreviations: <abbrev xmlns:xlink="http://www.w3.org/1999/xlink" xlink:title="callus" id="ABBRID0ESLAG" xlink:type="simple">CA</abbrev>: callus; <abbrev xmlns:xlink="http://www.w3.org/1999/xlink" xlink:title="middle of dorsal side" id="ABBRID0EWLAG" xlink:type="simple">DM</abbrev>: middle of dorsal side; <abbrev xmlns:xlink="http://www.w3.org/1999/xlink" xlink:title="last whorl" id="ABBRID0E1LAG" xlink:type="simple">LV</abbrev>: last whorl; <abbrev xmlns:xlink="http://www.w3.org/1999/xlink" xlink:title="protoconch" id="ABBRID0E5LAG" xlink:type="simple">PC</abbrev>: protoconch. Not to scale.</p></caption><graphic xmlns:xlink="http://www.w3.org/1999/xlink" xlink:href="zookeys-1086-001-g006.jpg" position="float" orientation="portrait" xlink:type="simple" id="oo_646360.jpg"><uri content-type="original_file" xlink:type="simple">https://binary.pensoft.net/fig/646360</uri></graphic></fig></tp:treatment-sec></tp:taxon-treatment>
