# Supplementary material for: ﻿Revision of the “ Chloritisdelibrata (Benson, 1836)” group (Gastropoda, Stylommatophora, Camaenidae)
Source: Zookeys. 2022 Feb 15;1086:1–31. doi: 10.3897/zookeys.1086.77180 (PMC8863764; doi:10.3897/zookeys.1086.77180)
Supplement: XML Treatment for Burmochloritis [file zookeys.1086.77180-treatment10.xml]

<!DOCTYPE tp:taxon-treatment
  PUBLIC "-//TaxonX//DTD Taxonomic Treatment Publishing DTD v0 20100105//EN" "tax-treatment-NSO.dtd">
<tp:taxon-treatment xmlns:tp="http://www.plazi.org/taxpub"><tp:treatment-meta><kwd-group><label>Taxon classification</label><kwd>
                <named-content content-type="kingdom">Animalia</named-content>
              </kwd><kwd>
                <named-content content-type="order">Stylommatophora</named-content>
              </kwd><kwd>
                <named-content content-type="family">Camaenidae</named-content>
              </kwd></kwd-group><mixed-citation publication-type="journal"><person-group><name><surname>Páll-Gergely</surname><given-names>Barna</given-names></name><name><surname>Ablett</surname><given-names>Jonathan D.</given-names></name><name><surname>Szabó</surname><given-names>Márton</given-names></name><name><surname>Neubert</surname><given-names>Eike</given-names></name></person-group><article-title>﻿Revision of the “ <italic><tp:taxon-name><tp:taxon-name-part taxon-name-part-type="genus" reg="Chloritis">Chloritis</tp:taxon-name-part><tp:taxon-name-part taxon-name-part-type="species" reg="delibrata">delibrata</tp:taxon-name-part></tp:taxon-name></italic> (Benson, 1836)” group (<tp:taxon-name><tp:taxon-name-part taxon-name-part-type="class">Gastropoda</tp:taxon-name-part></tp:taxon-name>, <tp:taxon-name><tp:taxon-name-part taxon-name-part-type="order">Stylommatophora</tp:taxon-name-part></tp:taxon-name>, <tp:taxon-name><tp:taxon-name-part taxon-name-part-type="family">Camaenidae</tp:taxon-name-part></tp:taxon-name>)</article-title><source>Zookeys</source><day>15</day><month>02</month><year>2022</year><volume>1086</volume><fpage>1</fpage><lpage>31</lpage><pub-id pub-id-type="doi">10.3897/zookeys.1086.77180</pub-id></mixed-citation></tp:treatment-meta><tp:nomenclature><label>﻿Genus</label><tp:taxon-name>
              <object-id xmlns:xlink="http://www.w3.org/1999/xlink" content-type="arpha" xlink:type="simple">4BE4E1BB-E5D9-5815-98B3-1CB59FDA9711</object-id>
              <tp:taxon-name-part taxon-name-part-type="genus" reg="Burmochloritis">Burmochloritis</tp:taxon-name-part>
            </tp:taxon-name><tp:taxon-authority>Godwin-Austen, 1920</tp:taxon-authority><tp:nomenclature-citation-list><tp:nomenclature-citation><tp:taxon-name>
                  <tp:taxon-name-part taxon-name-part-type="genus" reg="Burmochloritis">Burmochloritis</tp:taxon-name-part>
                </tp:taxon-name><comment>Godwin-Austen, 1920: 9.</comment></tp:nomenclature-citation><tp:nomenclature-citation><tp:taxon-name>
                  <tp:taxon-name-part taxon-name-part-type="genus" reg="Burmochloritis">Burmochloritis</tp:taxon-name-part>
                </tp:taxon-name><comment>Schileyko, 2003: 1518.</comment></tp:nomenclature-citation></tp:nomenclature-citation-list></tp:nomenclature><tp:treatment-sec sec-type="type species" id="SECID0EEBBI"><title>Type species.</title><p><italic><tp:taxon-name><tp:taxon-name-part taxon-name-part-type="genus" reg="Burmochloritis">Burmochloritis</tp:taxon-name-part><tp:taxon-name-part taxon-name-part-type="species" reg="kengtungensis">kengtungensis</tp:taxon-name-part></tp:taxon-name></italic> Godwin-Austen, 1920, OD.</p></tp:treatment-sec><tp:treatment-sec sec-type="remarks" id="SECID0EVBBI"><title>Remarks.</title><p><italic><tp:taxon-name><tp:taxon-name-part taxon-name-part-type="genus" reg="Burmochloritis">Burmochloritis</tp:taxon-name-part></tp:taxon-name></italic> Godwin-Austen, 1920 possesses a long flagellum, has penial caecum well-developed, and a large, additional organ originating from the wall of the vagina (<xref ref-type="bibr" rid="B8">Godwin-Austen 1920</xref>; and unpublished information). See also Table <xref ref-type="table" rid="T1">1</xref>.</p></tp:treatment-sec><tp:treatment-sec><!--Section generated to contain objects referenced in tp:taxon-treatment.--><table-wrap id="T1" position="float" orientation="portrait"><label>Table 1.</label><caption><p>Most important character states of camaenid genera relevant for this study.</p></caption><table id="TID0E1VBG" rules="all"><tbody><tr><th rowspan="1" colspan="1"/><th rowspan="1" colspan="1">References</th><th rowspan="1" colspan="1">Penis</th><th rowspan="1" colspan="1">Inner structure of the penis</th><th rowspan="1" colspan="1">Penial sheath</th><th rowspan="1" colspan="1">Epiphallus</th><th rowspan="1" colspan="1">Insertion of retractor muscle</th><th rowspan="1" colspan="1">Penial caecum</th><th rowspan="1" colspan="1">Flagellum</th><th rowspan="1" colspan="1">Additional organ</th></tr><tr><td rowspan="1" colspan="1"><italic><tp:taxon-name><tp:taxon-name-part taxon-name-part-type="genus" reg="Bouchetcamaena">Bouchetcamaena</tp:taxon-name-part></tp:taxon-name></italic> Thach, 2018</td><td rowspan="1" colspan="1">this study</td><td rowspan="1" colspan="1">long, apically thickened</td><td rowspan="1" colspan="1">parallel folds and a vestigial verge</td><td rowspan="1" colspan="1">absent</td><td rowspan="1" colspan="1">long, cylindrical</td><td rowspan="1" colspan="1">on distal epiphallus</td><td rowspan="1" colspan="1">absent</td><td rowspan="1" colspan="1">long, slender</td><td rowspan="1" colspan="1">absent</td></tr><tr><td rowspan="1" colspan="1">Continental “<italic><tp:taxon-name><tp:taxon-name-part taxon-name-part-type="genus" reg="Chloritis">Chloritis</tp:taxon-name-part></tp:taxon-name></italic>”</td><td rowspan="1" colspan="1"><xref ref-type="bibr" rid="B40">Sutcharit and Panha (2010)</xref>, <xref ref-type="bibr" rid="B28">Páll-Gergely et al. (2020)</xref></td><td rowspan="1" colspan="1">long, apically thickened</td><td rowspan="1" colspan="1">parallel folds and a large verge</td><td rowspan="1" colspan="1">absent</td><td rowspan="1" colspan="1">long, cylindrical</td><td rowspan="1" colspan="1">on distal epiphallus</td><td rowspan="1" colspan="1">absent</td><td rowspan="1" colspan="1">medium length, gradually becoming slender</td><td rowspan="1" colspan="1">absent</td></tr><tr><td rowspan="1" colspan="1"><italic><tp:taxon-name><tp:taxon-name-part taxon-name-part-type="genus" reg="Neotrachia">Neotrachia</tp:taxon-name-part></tp:taxon-name></italic> Schileyko, 2018</td><td rowspan="1" colspan="1">
                  <xref ref-type="bibr" rid="B37">Schileyko (2018)</xref>
                </td><td rowspan="1" colspan="1">short, thick</td><td rowspan="1" colspan="1">longitudinal pilasters, broken into series of tubercles</td><td rowspan="1" colspan="1">absent</td><td rowspan="1" colspan="1">swollen, ovoid</td><td rowspan="1" colspan="1">penis-epiphallus transition</td><td rowspan="1" colspan="1">absent</td><td rowspan="1" colspan="1">medium length, gradually becoming slender</td><td rowspan="1" colspan="1">absent</td></tr><tr><td rowspan="1" colspan="1"><italic><tp:taxon-name><tp:taxon-name-part taxon-name-part-type="genus" reg="Trachia">Trachia</tp:taxon-name-part></tp:taxon-name></italic> Martens, 1860 (based on <italic><tp:taxon-name><tp:taxon-name-part taxon-name-part-type="genus" reg="Trachia">T.</tp:taxon-name-part><tp:taxon-name-part taxon-name-part-type="species" reg="vittata">vittata</tp:taxon-name-part></tp:taxon-name></italic>)</td><td rowspan="1" colspan="1">
                  <xref ref-type="bibr" rid="B36">Schileyko (2003)</xref>
                </td><td rowspan="1" colspan="1">short, swollen</td><td rowspan="1" colspan="1">chaotically arranged pilasters</td><td rowspan="1" colspan="1">covers entire penis</td><td rowspan="1" colspan="1">rather short, thick</td><td rowspan="1" colspan="1">incorporated into penial sheath</td><td rowspan="1" colspan="1">absent</td><td rowspan="1" colspan="1">rather long, gradually becoming slender</td><td rowspan="1" colspan="1">–</td></tr><tr><td rowspan="1" colspan="1"><italic><tp:taxon-name><tp:taxon-name-part taxon-name-part-type="genus" reg="Trichochloritis">Trichochloritis</tp:taxon-name-part></tp:taxon-name></italic> Pilsbry, 1891</td><td rowspan="1" colspan="1">Collinge (1903), <xref ref-type="bibr" rid="B27">Páll-Gergely and Neubert (2019)</xref></td><td rowspan="1" colspan="1">long, apically thickened</td><td rowspan="1" colspan="1">unknown</td><td rowspan="1" colspan="1">absent</td><td rowspan="1" colspan="1">long, cylindrical</td><td rowspan="1" colspan="1">on distal epiphallus</td><td rowspan="1" colspan="1">moderately long, slender</td><td rowspan="1" colspan="1">very short, pointed</td><td rowspan="1" colspan="1">absent</td></tr><tr><td rowspan="1" colspan="1"><italic><tp:taxon-name><tp:taxon-name-part taxon-name-part-type="genus" reg="Burmochloritis">Burmochloritis</tp:taxon-name-part></tp:taxon-name></italic> Godwin-Austen, 1920</td><td rowspan="1" colspan="1"><xref ref-type="bibr" rid="B8">Godwin-Austen (1920)</xref>, unpublished information</td><td rowspan="1" colspan="1">long, thick, cylindrical</td><td rowspan="1" colspan="1">wavy folds, verge absent</td><td rowspan="1" colspan="1">absent</td><td rowspan="1" colspan="1">long, cylindrical</td><td rowspan="1" colspan="1">bounds penis and epiphallus at some distance from their junction</td><td rowspan="1" colspan="1">short, pointed</td><td rowspan="1" colspan="1">long, slender</td><td rowspan="1" colspan="1">long, cylindrical, derives from wall of vagina</td></tr><tr><td rowspan="1" colspan="1"><italic><tp:taxon-name><tp:taxon-name-part taxon-name-part-type="genus" reg="Satsuma">Satsuma</tp:taxon-name-part></tp:taxon-name></italic> A. Adams, 1868</td><td rowspan="1" colspan="1"><xref ref-type="bibr" rid="B42">Wang et al. (2014)</xref>, Zhang et al. (2020)</td><td rowspan="1" colspan="1">long, cylindrical</td><td rowspan="1" colspan="1">wavy folds, verge absent</td><td rowspan="1" colspan="1">absent</td><td rowspan="1" colspan="1">long, cylindrical</td><td rowspan="1" colspan="1">on distal epiphallus</td><td rowspan="1" colspan="1">well-developed, tapering</td><td rowspan="1" colspan="1">long to short</td><td rowspan="1" colspan="1">absent</td></tr><tr><td rowspan="1" colspan="1"><italic><tp:taxon-name><tp:taxon-name-part taxon-name-part-type="genus" reg="Sinochloritis">Sinochloritis</tp:taxon-name-part></tp:taxon-name></italic> M. Wu &amp; Z. Chen, 2019</td><td rowspan="1" colspan="1">Wu &amp; Chen, 2019</td><td rowspan="1" colspan="1">thick, cylindrical</td><td rowspan="1" colspan="1">parallel folds, verge absent</td><td rowspan="1" colspan="1">absent</td><td rowspan="1" colspan="1">long, cylindrical</td><td rowspan="1" colspan="1">on distal epiphallus, and also covers proximal part of penis</td><td rowspan="1" colspan="1">large, internally with “peach shaped epiphallic papilla”</td><td rowspan="1" colspan="1">long, slender, tapering</td><td rowspan="1" colspan="1">absent</td></tr><tr><td rowspan="1" colspan="1"><italic><tp:taxon-name><tp:taxon-name-part taxon-name-part-type="genus" reg="Bellatrachia">Bellatrachia</tp:taxon-name-part></tp:taxon-name></italic> Schileyko, 2018</td><td rowspan="1" colspan="1"><xref ref-type="bibr" rid="B37">Schileyko (2018)</xref>, <xref ref-type="bibr" rid="B27">Páll-Gergely and Neubert (2019)</xref></td><td rowspan="1" colspan="1">long, cylindrical</td><td rowspan="1" colspan="1">parallel folds</td><td rowspan="1" colspan="1">absent</td><td rowspan="1" colspan="1">long, cylindrical</td><td rowspan="1" colspan="1">penis-epiphallus transition</td><td rowspan="1" colspan="1">absent</td><td rowspan="1" colspan="1">thick, somewhat swollen, with slender tip</td><td rowspan="1" colspan="1">absent</td></tr><tr><td rowspan="1" colspan="1"><italic><tp:taxon-name><tp:taxon-name-part taxon-name-part-type="genus" reg="Planispira">Planispira</tp:taxon-name-part></tp:taxon-name></italic> Beck, 1837</td><td rowspan="1" colspan="1">
                  <xref ref-type="bibr" rid="B36">Schileyko (2003)</xref>
                </td><td rowspan="1" colspan="1">short, apically thickened</td><td rowspan="1" colspan="1">folds and an ovoid, large verge</td><td rowspan="1" colspan="1">absent</td><td rowspan="1" colspan="1">long, cylindrical</td><td rowspan="1" colspan="1">middle of epiphallus</td><td rowspan="1" colspan="1">absent</td><td rowspan="1" colspan="1">short, conical</td><td rowspan="1" colspan="1">absent</td></tr></tbody></table></table-wrap></tp:treatment-sec><ref-list><ref id="B8"><mixed-citation xmlns:xlink="http://www.w3.org/1999/xlink" xlink:type="simple"><person-group><name name-style="western"><surname>Godwin-Austen</surname><given-names>HH</given-names></name></person-group> (<year>1920</year>) <article-title>Notes on the genus <italic><tp:taxon-name><tp:taxon-name-part taxon-name-part-type="genus">Chloritis</tp:taxon-name-part></tp:taxon-name></italic> Beck, with the description of the animal of a new genus (<italic><tp:taxon-name><tp:taxon-name-part taxon-name-part-type="genus">Burmochloritis</tp:taxon-name-part></tp:taxon-name></italic>).</article-title><source>Records of the Indian Museum</source><volume>19</volume>(<issue>1</issue>): <fpage>9</fpage>–<lpage>11</lpage>.</mixed-citation></ref><ref id="B40"><mixed-citation xmlns:xlink="http://www.w3.org/1999/xlink" xlink:type="simple"><person-group><name name-style="western"><surname>Sutcharit</surname><given-names>C</given-names></name><name name-style="western"><surname>Panha</surname><given-names>S</given-names></name></person-group> (<year>2010</year>) <article-title>Taxonomic re-evaluation of <italic><tp:taxon-name><tp:taxon-name-part taxon-name-part-type="genus">Chloritis</tp:taxon-name-part><tp:taxon-name-part taxon-name-part-type="species">bifoveata</tp:taxon-name-part></tp:taxon-name></italic> (Benson 1856) and <italic><tp:taxon-name><tp:taxon-name-part taxon-name-part-type="genus">C.</tp:taxon-name-part><tp:taxon-name-part taxon-name-part-type="species">diplochone</tp:taxon-name-part></tp:taxon-name></italic> Möllendorff 1898 (<tp:taxon-name><tp:taxon-name-part taxon-name-part-type="infraclass">Pulmonata</tp:taxon-name-part></tp:taxon-name>: <tp:taxon-name><tp:taxon-name-part taxon-name-part-type="family">Camaenidae</tp:taxon-name-part></tp:taxon-name>).</article-title><source>Journal of Conchology</source><volume>40</volume>(<issue>3</issue>): <fpage>277</fpage>–<lpage>285</lpage>. <ext-link xlink:href="https://conchsoc.org/node/4851" ext-link-type="uri" xlink:type="simple">https://conchsoc.org/node/4851</ext-link></mixed-citation></ref><ref id="B28"><mixed-citation xmlns:xlink="http://www.w3.org/1999/xlink" xlink:type="simple"><person-group><name name-style="western"><surname>Páll-Gergely</surname><given-names>B</given-names></name><name name-style="western"><surname>Hunyadi</surname><given-names>A</given-names></name><name name-style="western"><surname>Auffenberg</surname><given-names>K</given-names></name></person-group> (<year>2020</year>) <article-title>Taxonomic vandalism in malacology: Comments on molluscan taxa recently described by N. N. Thach and colleagues (2014–2019).</article-title><source>Folia Malacologica</source><volume>28</volume>(<issue>1</issue>): <fpage>35</fpage>–<lpage>76</lpage>. DOI: <ext-link xlink:href="10.12657/folmal.028.002" ext-link-type="doi" xlink:type="simple">https://doi.org/10.12657/folmal.028.002</ext-link></mixed-citation></ref><ref id="B37"><mixed-citation xmlns:xlink="http://www.w3.org/1999/xlink" xlink:type="simple"><person-group><name name-style="western"><surname>Schileyko</surname><given-names>A</given-names></name></person-group> (<year>2018</year>) <article-title>On the genus <italic><tp:taxon-name><tp:taxon-name-part taxon-name-part-type="genus">Trachia</tp:taxon-name-part></tp:taxon-name></italic> auct. (<tp:taxon-name><tp:taxon-name-part taxon-name-part-type="class">Gastropoda</tp:taxon-name-part></tp:taxon-name>, <tp:taxon-name><tp:taxon-name-part taxon-name-part-type="infraclass">Pulmonata</tp:taxon-name-part></tp:taxon-name>, <tp:taxon-name><tp:taxon-name-part taxon-name-part-type="family">Camaenidae</tp:taxon-name-part></tp:taxon-name>).</article-title><source>Ruthenica</source><volume>28</volume>(<issue>4</issue>): <fpage>169</fpage>–<lpage>174</lpage>. <ext-link xlink:href="https://www.biotaxa.org/Ruthenica/article/view/41985" ext-link-type="uri" xlink:type="simple">https://www.biotaxa.org/Ruthenica/article/view/41985</ext-link></mixed-citation></ref><ref id="B36"><mixed-citation xmlns:xlink="http://www.w3.org/1999/xlink" xlink:type="simple"><person-group><name name-style="western"><surname>Schileyko</surname><given-names>AA</given-names></name></person-group> (<year>2003</year>) <article-title>Treatise on Recent terrestrial pulmonate molluscs. Part 11. <tp:taxon-name><tp:taxon-name-part taxon-name-part-type="family">Trigonochlamydidae</tp:taxon-name-part></tp:taxon-name>, <tp:taxon-name><tp:taxon-name-part taxon-name-part-type="family">Papillodermidae</tp:taxon-name-part></tp:taxon-name>, <tp:taxon-name><tp:taxon-name-part taxon-name-part-type="family">Vitrinidae</tp:taxon-name-part></tp:taxon-name>, <tp:taxon-name><tp:taxon-name-part taxon-name-part-type="family">Limacidae</tp:taxon-name-part></tp:taxon-name>, <tp:taxon-name><tp:taxon-name-part taxon-name-part-type="family">Bielziidae</tp:taxon-name-part></tp:taxon-name>, <tp:taxon-name><tp:taxon-name-part taxon-name-part-type="family">Agriolimacidae</tp:taxon-name-part></tp:taxon-name>, <tp:taxon-name><tp:taxon-name-part taxon-name-part-type="family">Boettgerillidae</tp:taxon-name-part></tp:taxon-name>, <tp:taxon-name><tp:taxon-name-part taxon-name-part-type="family">Camaenidae</tp:taxon-name-part></tp:taxon-name>. Ruthenica.</article-title><source>Supplement</source><volume>2</volume>: <fpage>1467</fpage>–<lpage>1626</lpage>.</mixed-citation></ref><ref id="B27"><mixed-citation xmlns:xlink="http://www.w3.org/1999/xlink" xlink:type="simple"><person-group><name name-style="western"><surname>Páll-Gergely</surname><given-names>B</given-names></name><name name-style="western"><surname>Neubert</surname><given-names>E</given-names></name></person-group> (<year>2019</year>) <article-title>New insights in <italic><tp:taxon-name><tp:taxon-name-part taxon-name-part-type="genus">Trichochloritis</tp:taxon-name-part></tp:taxon-name></italic> Pilsbry, 1891 and its relatives (<tp:taxon-name><tp:taxon-name-part taxon-name-part-type="class">Gastropoda</tp:taxon-name-part></tp:taxon-name>: <tp:taxon-name><tp:taxon-name-part taxon-name-part-type="infraclass">Pulmonata</tp:taxon-name-part></tp:taxon-name>: <tp:taxon-name><tp:taxon-name-part taxon-name-part-type="family">Camaenidae</tp:taxon-name-part></tp:taxon-name>).</article-title><source>ZooKeys</source><volume>865</volume>: <fpage>137</fpage>–<lpage>154</lpage>. <ext-link xlink:href="10.3897/zookeys.865.36296" ext-link-type="doi" xlink:type="simple">https://doi.org/10.3897/zookeys.865.36296</ext-link></mixed-citation></ref><ref id="B42"><mixed-citation xmlns:xlink="http://www.w3.org/1999/xlink" xlink:type="simple"><person-group><name name-style="western"><surname>Wang</surname><given-names>P</given-names></name><name name-style="western"><surname>Xiao</surname><given-names>Q</given-names></name><name name-style="western"><surname>Zhou</surname><given-names>W-C</given-names></name><name name-style="western"><surname>Hwang</surname><given-names>C-C</given-names></name></person-group> (<year>2014</year>) <article-title>Revision of three camaenid and one bradybaenid species (<tp:taxon-name><tp:taxon-name-part taxon-name-part-type="class">Gastropoda</tp:taxon-name-part></tp:taxon-name>, <tp:taxon-name><tp:taxon-name-part taxon-name-part-type="order">Stylommatophora</tp:taxon-name-part></tp:taxon-name>) from China based on morphological and molecular data, with description of a new bradybaenid subspecies from Inner Mongolia, China.</article-title><source>ZooKeys</source><volume>372</volume>: <fpage>1</fpage>–<lpage>16</lpage>. <ext-link xlink:href="10.3897/zookeys.372.6581" ext-link-type="doi" xlink:type="simple">https://doi.org/10.3897/zookeys.372.6581</ext-link></mixed-citation></ref></ref-list></tp:taxon-treatment>
